# Supplementary material for: catena-Poly[[[aqua­pyridine­zinc(II)]-μ2-3,3′-(p-phenyl­ene)diacrylato] pyridine solvate]
Source: Acta Crystallogr Sect E Struct Rep Online. 2010 Aug 28;66(Pt 9):m1163. doi: 10.1107/S1600536810033167 (PMC3007971; doi:10.1107/S1600536810033167)
Supplement: Supplementary file 1 [file e-66-m1163-sup1.cif]

##############################################################################
###                                                                        ###
###        Electronic paper (Acta Crystallographica Section E)             ###
###                                                                        ###
##############################################################################
#                                                                            #
# This CIF contains the data in a paper accepted for publication in Acta     #
# Crystallographica Section E. It conforms to the requirements of Notes      #
# for Authors for Section E, and has been peer reviewed under the auspices   #
# of the IUCr Commission on Journals.                                        #
#                                                                            #
# Full details of the Crystallographic Information File format               #
# are given in the paper "The Crystallographic Information File (CIF):       #
# a New Standard Archive File for Crystallography" by S. R. Hall, F. H.      #
# Allen and I. D. Brown [Acta Cryst. (1991), A47, 655-685].                  #
#                                                                            #
# The current version of the core CIF dictionary is obtainable from          #
# ftp://ftp.iucr.org/pub/cif_core.dic. The current version number is 2.4.    #
#                                                                            #
# Software is freely available for graphical display of the structure(s) in  #
# this CIF.  For information consult the CIF home page http://www.iucr.org/  #
# cif/home.html                                                              #
#                                                                            #
# This file may be used for bona fide research purposes within the           #
# scientific community so long as proper attribution is given to the journal # 
# article from which it was obtained.                                        #
#                                                                            #
##############################################################################
                                             
data_global
_audit_creation_method     'form.cif (version 2.0)'
_journal_data_validation_number     ?
_journal_date_recd_electronic     2010-07-27
_journal_date_accepted     2010-08-17
_journal_name_full     'Acta Crystallographica, Section E'
_journal_year     2010
_journal_volume     66
_journal_issue      9
_journal_page_first     m1163
_journal_page_last     m1163
_journal_paper_category     QM
_journal_coeditor_code     PB2038
_publ_contact_author_name     'Fu, Zhiyong'
_publ_contact_author_address
;
School of Chemistry and Chemical Engineering
South China University of Technology
Guangzhou
China
;
_publ_contact_author_email     zyfu@scut.edu.cn
_publ_contact_author_fax     '86-20-87112965'
_publ_contact_author_phone     '86-20-87112965'
_publ_section_title
;\
<i>catena</i>-Poly[[[aquapyridinezinc(II)]-\m~2~-3,3'-(<i>p</i>-phenylene)\
diacrylato] pyridine solvate]
;
loop_
    _publ_author_name
    _publ_author_address
    'Su, Dongpo'
;
School of Chemistry and Chemical Engineering
South China University of Technology
Guangzhou
People's Republic of China
;
    'Song, Desheng'
;
School of Chemistry and Chemical Engineering
South China University of Technology
Guangzhou
People's Republic of China
;
    'Fu, Zhiyong'
;
School of Chemistry and Chemical Engineering
South China University of Technology
Guangzhou
People's Republic of China
;
data_I
_audit_creation_method     SHELXL-97
_chemical_name_systematic
;
<i>catena</i>-Poly[[[aquapyridinezinc(II)]-\m~2~-3,3'-(<i>p</i>-\
phenylene)diacrylato] pyridine solvate]
;
_chemical_name_common     ?
_chemical_formula_moiety     'C17 H15 N O5 Zn, C5 H5 N'
_chemical_formula_sum     'C22 H20 N2 O5 Zn'
_chemical_formula_iupac     '[Zn (C12 H8 O4) (C5 H5 N) (H2 O)], C5 H5 N'
_chemical_formula_weight     457.77
_chemical_melting_point     ?
_symmetry_cell_setting     monoclinic
_symmetry_space_group_name_H-M     'P 21/c'
_symmetry_space_group_name_Hall     '-P 2ybc '
loop_
    _symmetry_equiv_pos_as_xyz
    'x, y, z'
    '-x, y+1/2, -z+1/2'
    '-x, -y, -z'
    'x, -y-1/2, z-1/2'
_cell_length_a     10.2132(15)
_cell_length_b     17.375(3)
_cell_length_c     12.8144(19)
_cell_angle_alpha     90.00
_cell_angle_beta     112.360(2)
_cell_angle_gamma     90.00
_cell_volume     2103.0(5)
_cell_formula_units_Z     4
_cell_measurement_reflns_used     3657
_cell_measurement_theta_min     2.91
_cell_measurement_theta_max     25.03
_cell_measurement_temperature     110(2)
_exptl_crystal_description     block
_exptl_crystal_colour     COLORLESS
_exptl_crystal_size_max     0.30
_exptl_crystal_size_mid     0.16
_exptl_crystal_size_min     0.15
_exptl_crystal_density_diffrn     1.446
_exptl_crystal_density_meas     ?
_exptl_crystal_density_method     'not measured'
_exptl_crystal_F_000     944
_exptl_absorpt_coefficient_mu     1.203
_exptl_absorpt_correction_type     multi-scan
_exptl_absorpt_process_details     '(SADABS; Sheldrick, 1996)'
_exptl_absorpt_correction_T_min     0.74
_exptl_absorpt_correction_T_max     0.85
_exptl_special_details
;
;
_diffrn_ambient_temperature     110(2)
_diffrn_radiation_type     MoK\a
_diffrn_radiation_wavelength     0.71073
_diffrn_radiation_source     'fine-focus sealed tube'
_diffrn_radiation_monochromator     graphite
_diffrn_measurement_device_type     'Bruker SMART CCD'
_diffrn_measurement_method     '\w scans'
_diffrn_detector_area_resol_mean     ?
_diffrn_reflns_number     9012
_diffrn_reflns_av_R_equivalents     0.0262
_diffrn_reflns_av_sigmaI/netI     0.0353
_diffrn_reflns_theta_min     2.91
_diffrn_reflns_theta_max     25.03
_diffrn_reflns_theta_full     25.03
_diffrn_measured_fraction_theta_max     0.986
_diffrn_measured_fraction_theta_full     0.986
_diffrn_reflns_limit_h_min     -12
_diffrn_reflns_limit_h_max     12
_diffrn_reflns_limit_k_min     -20
_diffrn_reflns_limit_k_max     15
_diffrn_reflns_limit_l_min     -11
_diffrn_reflns_limit_l_max     15
_diffrn_standards_number     ?
_diffrn_standards_interval_count     ?
_diffrn_standards_interval_time     ?
_diffrn_standards_decay_%     ?
_refine_special_details
;
Refinement of <i>F</i>^2^ against ALL reflections. The weighted <i>R</i>-factor
<i>wR</i> and goodness of fit <i>S</i> are based on <i>F</i>^2^, conventional
<i>R</i>-factors <i>R</i> are based on <i>F</i>, with <i>F</i> set to zero for
negative <i>F</i>^2^. The threshold expression of <i>F</i>^2^ >
\s(<i>F</i>^2^) is used only for calculating <i>R</i>-factors(gt) <i>etc</i>.
and is not relevant to the choice of reflections for refinement.
<i>R</i>-factors based on <i>F</i>^2^ are statistically about twice as large
as those based on <i>F</i>, and <i>R</i>- factors based on ALL data will be
even larger.
;
_reflns_number_total     3657
_reflns_number_gt     2923
_reflns_threshold_expression     I>2sigma(I)
_refine_ls_structure_factor_coef     Fsqd
_refine_ls_matrix_type     full
_refine_ls_R_factor_all     0.0482
_refine_ls_R_factor_gt     0.0345
_refine_ls_wR_factor_gt     0.0804
_refine_ls_wR_factor_ref     0.0881
_refine_ls_goodness_of_fit_ref     1.053
_refine_ls_restrained_S_all     1.054
_refine_ls_number_reflns     3657
_refine_ls_number_parameters     267
_refine_ls_number_restraints     1
_refine_ls_hydrogen_treatment     mixed
_refine_ls_weighting_scheme     calc
_refine_ls_weighting_details
         'calc w=1/[\s^2^(Fo^2^)+(0.0440P)^2^+1.4847P] where P=(Fo^2^+2Fc^2^)/3'
_atom_sites_solution_hydrogens     geom
_atom_sites_solution_primary     direct
_atom_sites_solution_secondary     difmap
_refine_ls_shift/su_max     0.000
_refine_ls_shift/su_mean     0.000
_refine_diff_density_max     0.905
_refine_diff_density_min     -0.807
_refine_ls_extinction_method     none
_refine_ls_extinction_coef     ?
loop_
    _atom_type_symbol
    _atom_type_description
    _atom_type_scat_dispersion_real
    _atom_type_scat_dispersion_imag
    _atom_type_scat_source
    'C' 'C' 0.0033 0.0016
                         'International Tables Vol C Tables 4.2.6.8 and 6.1.1.4'
    'H' 'H' 0.0000 0.0000
                         'International Tables Vol C Tables 4.2.6.8 and 6.1.1.4'
    'N' 'N' 0.0061 0.0033
                         'International Tables Vol C Tables 4.2.6.8 and 6.1.1.4'
    'O' 'O' 0.0106 0.0060
                         'International Tables Vol C Tables 4.2.6.8 and 6.1.1.4'
    'Zn' 'Zn' 0.2839 1.4301
                         'International Tables Vol C Tables 4.2.6.8 and 6.1.1.4'
_computing_data_collection     'SMART (Bruker, 1998)'
_computing_cell_refinement     'SAINT (Bruker, 1998)'
_computing_data_reduction     'SAINT (Sheldrick, 2008)'
_computing_structure_solution     'SHELXS97 (Sheldrick, 2008)'
_computing_structure_refinement     'SHELXL97 (Sheldrick, 2008)'
_computing_molecular_graphics     'SHELXTL (Sheldrick, 2008)'
_computing_publication_material     'SHELXTL (Sheldrick, 2008)'
loop_
    _atom_site_type_symbol
    _atom_site_label
    _atom_site_fract_x
    _atom_site_fract_y
    _atom_site_fract_z
    _atom_site_U_iso_or_equiv
    _atom_site_adp_type
    _atom_site_calc_flag
    _atom_site_refinement_flags
    _atom_site_occupancy
    _atom_site_disorder_assembly
    _atom_site_disorder_group
    N N1 0.5178(2) -0.01394(13) 0.75537(18) 0.0163(5) Uani d . 1 . .
    C C18 0.9544(3) 0.03667(18) 0.3132(2) 0.0260(7) Uani d . 1 . .
    H H18A 0.9348 0.0054 0.3663 0.031 Uiso calc R 1 . .
    Zn Zn1 0.41999(3) 0.072906(17) 0.63842(2) 0.01285(11) Uani d . 1 . .
    C C1 1.3097(3) 0.35091(15) 0.2483(2) 0.0145(6) Uani d . 1 . .
    O O1 1.44021(18) 0.34052(11) 0.27971(15) 0.0177(4) Uani d . 1 . .
    O O2 1.24483(18) 0.39778(11) 0.16907(14) 0.0149(4) Uani d . 1 . .
    O O3 0.40900(19) 0.18631(11) 0.52712(15) 0.0193(4) Uani d . 1 . .
    O O4 0.58751(18) 0.10624(10) 0.60053(14) 0.0148(4) Uani d . 1 . .
    O O5 0.3145(2) 0.00368(12) 0.50538(16) 0.0183(4) Uani d D 1 . .
    H H2 0.239(3) 0.0196(18) 0.451(2) 0.031(9) Uiso d D 1 . .
    H H1 0.351(4) -0.026(2) 0.476(3) 0.030(10) Uiso d . 1 . .
    C C2 1.2295(3) 0.30907(16) 0.3060(2) 0.0155(6) Uani d . 1 . .
    H H2A 1.2736 0.2670 0.3539 0.019 Uiso calc R 1 . .
    C C3 1.0980(3) 0.32845(15) 0.2929(2) 0.0146(6) Uani d . 1 . .
    H H3A 1.0559 0.3692 0.2417 0.018 Uiso calc R 1 . .
    C C4 1.0110(3) 0.29379(15) 0.3489(2) 0.0144(6) Uani d . 1 . .
    C C5 0.8720(3) 0.31994(16) 0.3217(2) 0.0167(6) Uani d . 1 . .
    H H5A 0.8369 0.3606 0.2688 0.020 Uiso calc R 1 . .
    C C6 0.7854(3) 0.28786(16) 0.3702(2) 0.0158(6) Uani d . 1 . .
    H H6A 0.6909 0.3058 0.3489 0.019 Uiso calc R 1 . .
    C C7 0.8350(3) 0.22904(15) 0.4506(2) 0.0137(5) Uani d . 1 . .
    C C8 0.9737(3) 0.20268(15) 0.4779(2) 0.0137(6) Uani d . 1 . .
    H H8A 1.0089 0.1623 0.5313 0.016 Uiso calc R 1 . .
    C C9 1.0604(3) 0.23431(15) 0.4286(2) 0.0141(5) Uani d . 1 . .
    H H9A 1.1543 0.2157 0.4489 0.017 Uiso calc R 1 . .
    C C10 0.7473(3) 0.19340(15) 0.5051(2) 0.0138(6) Uani d . 1 . .
    H H10A 0.7887 0.1517 0.5548 0.017 Uiso calc R 1 . .
    C C11 0.6165(3) 0.21278(15) 0.4930(2) 0.0152(6) Uani d . 1 . .
    H H11A 0.5755 0.2576 0.4507 0.018 Uiso calc R 1 . .
    C C12 0.5322(3) 0.16709(15) 0.5429(2) 0.0141(6) Uani d . 1 . .
    C C13 0.6192(3) 0.00035(18) 0.8551(2) 0.0309(5) Uani d . 1 . .
    H H13A 0.6482 0.0522 0.8739 0.037 Uiso calc R 1 . .
    C C14 0.6844(4) -0.05630(18) 0.9326(3) 0.0360(6) Uani d . 1 . .
    H H14A 0.7576 -0.0436 1.0027 0.043 Uiso calc R 1 . .
    C C15 0.6423(4) -0.13168(19) 0.9073(3) 0.0345(8) Uani d . 1 . .
    H H15A 0.6827 -0.1715 0.9607 0.041 Uiso calc R 1 . .
    C C16 0.5408(4) -0.14810(19) 0.8033(3) 0.0360(6) Uani d . 1 . .
    H H16A 0.5118 -0.1996 0.7817 0.043 Uiso calc R 1 . .
    C C17 0.4820(4) -0.08740(17) 0.7307(3) 0.0309(5) Uani d . 1 . .
    H H17A 0.4116 -0.0988 0.6588 0.037 Uiso calc R 1 . .
    N N2 1.0893(3) 0.05277(14) 0.3312(2) 0.0227(6) Uani d . 1 . .
    C C19 1.1138(3) 0.09713(18) 0.2556(3) 0.0296(7) Uani d . 1 . .
    H H19A 1.2093 0.1091 0.2676 0.035 Uiso calc R 1 . .
    C C20 1.0086(4) 0.12641(19) 0.1615(3) 0.0344(8) Uani d . 1 . .
    H H20A 1.0309 0.1575 0.1095 0.041 Uiso calc R 1 . .
    C C21 0.8701(3) 0.1097(2) 0.1440(3) 0.0330(8) Uani d . 1 . .
    H H21A 0.7946 0.1296 0.0802 0.040 Uiso calc R 1 . .
    C C22 0.8431(3) 0.0636(2) 0.2209(3) 0.0343(8) Uani d . 1 . .
    H H22A 0.7485 0.0505 0.2102 0.041 Uiso calc R 1 . .
loop_
    _atom_site_aniso_label
    _atom_site_aniso_U_11
    _atom_site_aniso_U_22
    _atom_site_aniso_U_33
    _atom_site_aniso_U_12
    _atom_site_aniso_U_13
    _atom_site_aniso_U_23
    N1 0.0178(12) 0.0153(12) 0.0166(11) 0.0013(10) 0.0073(9) 0.0012(9)
    C18 0.0300(17) 0.0237(16) 0.0258(16) -0.0048(13) 0.0123(14) 0.0010(13)
    Zn1 0.01274(17) 0.01317(17) 0.01527(17) 0.00028(13) 0.00828(12) 0.00003(13)
    C1 0.0161(14) 0.0127(14) 0.0160(13) -0.0010(11) 0.0075(11) -0.0045(11)
    O1 0.0132(10) 0.0198(10) 0.0219(10) 0.0013(8) 0.0088(8) 0.0035(8)
    O2 0.0149(9) 0.0156(9) 0.0166(9) -0.0006(8) 0.0087(8) 0.0029(8)
    O3 0.0166(10) 0.0215(11) 0.0244(10) 0.0026(8) 0.0130(8) 0.0056(8)
    O4 0.0153(9) 0.0145(10) 0.0174(9) 0.0008(8) 0.0093(8) 0.0014(8)
    O5 0.0181(11) 0.0179(11) 0.0179(10) 0.0039(9) 0.0058(9) -0.0049(9)
    C2 0.0159(14) 0.0166(14) 0.0161(13) 0.0002(11) 0.0084(11) 0.0021(11)
    C3 0.0156(13) 0.0154(14) 0.0128(13) -0.0010(11) 0.0055(11) 0.0009(11)
    C4 0.0127(13) 0.0178(14) 0.0131(13) -0.0024(11) 0.0056(11) -0.0018(11)
    C5 0.0175(14) 0.0161(14) 0.0157(13) -0.0014(11) 0.0056(11) 0.0032(11)
    C6 0.0107(13) 0.0206(15) 0.0170(13) 0.0012(11) 0.0063(11) -0.0006(11)
    C7 0.0124(13) 0.0158(14) 0.0134(13) -0.0030(11) 0.0053(10) -0.0021(11)
    C8 0.0174(14) 0.0106(13) 0.0106(12) -0.0006(11) 0.0024(11) 0.0009(10)
    C9 0.0110(13) 0.0157(14) 0.0157(13) 0.0002(11) 0.0054(10) -0.0028(11)
    C10 0.0155(13) 0.0143(14) 0.0104(12) -0.0027(11) 0.0038(10) -0.0003(10)
    C11 0.0190(14) 0.0118(13) 0.0163(13) -0.0007(11) 0.0082(11) 0.0016(11)
    C12 0.0141(14) 0.0162(14) 0.0138(13) -0.0026(11) 0.0073(11) -0.0051(11)
    C13 0.0386(13) 0.0196(12) 0.0240(11) -0.0022(10) 0.0002(10) -0.0009(9)
    C14 0.0455(14) 0.0231(12) 0.0272(12) -0.0026(11) 0.0000(11) -0.0008(10)
    C15 0.047(2) 0.0245(17) 0.0240(16) 0.0069(15) 0.0042(15) 0.0071(13)
    C16 0.0455(14) 0.0231(12) 0.0272(12) -0.0026(11) 0.0000(11) -0.0008(10)
    C17 0.0386(13) 0.0196(12) 0.0240(11) -0.0022(10) 0.0002(10) -0.0009(9)
    N2 0.0251(14) 0.0194(13) 0.0230(13) 0.0037(10) 0.0084(11) -0.0013(10)
    C19 0.0239(16) 0.0305(18) 0.0362(18) -0.0024(14) 0.0135(14) 0.0017(14)
    C20 0.039(2) 0.0326(19) 0.0330(18) 0.0029(15) 0.0154(15) 0.0118(15)
    C21 0.0267(17) 0.0352(19) 0.0313(17) 0.0053(15) 0.0042(14) 0.0083(15)
    C22 0.0227(17) 0.039(2) 0.0382(19) -0.0055(15) 0.0081(15) 0.0018(16)
_geom_special_details
;
All e.s.d.'s (except the e.s.d. in the dihedral angle between two l.s. planes)
are estimated using the full covariance matrix. The cell e.s.d.'s are taken
into account individually in the estimation of e.s.d.'s in distances, angles
and torsion angles; correlations between e.s.d.'s in cell parameters are only
used when they are defined by crystal symmetry. An approximate (isotropic)
treatment of cell e.s.d.'s is used for estimating e.s.d.'s involving l.s.
planes.
;
loop_
    _geom_bond_atom_site_label_1
    _geom_bond_atom_site_label_2
    _geom_bond_site_symmetry_2
    _geom_bond_distance
    _geom_bond_publ_flag
    N1 C13 . 1.327(4) ?
    N1 C17 . 1.332(4) ?
    Zn1 N1 . 2.093(2) y
    C18 N2 . 1.336(4) ?
    C18 C22 . 1.374(4) ?
    C18 H18A . 0.9500 ?
    Zn1 O5 . 2.0288(19) y
    Zn1 O4 . 2.0324(18) y
    Zn1 O2 4_466 2.0368(18) y
    Zn1 O1 4_466 2.3019(18) y
    Zn1 O3 . 2.4099(19) y
    Zn1 C1 4_466 2.492(3) y
    Zn1 C12 . 2.560(3) y
    C1 O1 . 1.250(3) ?
    C1 O2 . 1.273(3) ?
    C1 C2 . 1.485(4) ?
    C1 Zn1 4_665 2.492(3) ?
    O1 Zn1 4_665 2.3019(18) ?
    O2 Zn1 4_665 2.0368(18) ?
    O3 C12 . 1.241(3) ?
    O4 C12 . 1.291(3) ?
    O5 H2 . 0.864(18) ?
    O5 H1 . 0.80(4) ?
    C2 C3 . 1.333(4) ?
    C2 H2A . 0.9500 ?
    C3 C4 . 1.466(4) ?
    C3 H3A . 0.9500 ?
    C4 C5 . 1.403(4) ?
    C4 C9 . 1.405(4) ?
    C5 C6 . 1.377(4) ?
    C5 H5A . 0.9500 ?
    C6 C7 . 1.402(4) ?
    C6 H6A . 0.9500 ?
    C7 C8 . 1.401(4) ?
    C7 C10 . 1.466(4) ?
    C8 C9 . 1.382(4) ?
    C8 H8A . 0.9500 ?
    C9 H9A . 0.9500 ?
    C10 C11 . 1.328(4) ?
    C10 H10A . 0.9500 ?
    C11 C12 . 1.484(4) ?
    C11 H11A . 0.9500 ?
    C13 C14 . 1.377(4) ?
    C13 H13A . 0.9500 ?
    C14 C15 . 1.378(4) ?
    C14 H14A . 0.9500 ?
    C15 C16 . 1.371(4) ?
    C15 H15A . 0.9500 ?
    C16 C17 . 1.383(4) ?
    C16 H16A . 0.9500 ?
    C17 H17A . 0.9500 ?
    N2 C19 . 1.334(4) ?
    C19 C20 . 1.372(4) ?
    C19 H19A . 0.9500 ?
    C20 C21 . 1.377(5) ?
    C20 H20A . 0.9500 ?
    C21 C22 . 1.377(5) ?
    C21 H21A . 0.9500 ?
    C22 H22A . 0.9500 ?
loop_
    _geom_angle_atom_site_label_1
    _geom_angle_atom_site_label_2
    _geom_angle_atom_site_label_3
    _geom_angle_site_symmetry_1
    _geom_angle_site_symmetry_3
    _geom_angle
    _geom_angle_publ_flag
    C13 N1 C17 . . 116.8(2) ?
    C13 N1 Zn1 . . 122.7(2) ?
    C17 N1 Zn1 . . 120.53(19) ?
    N2 C18 C22 . . 122.6(3) ?
    N2 C18 H18A . . 118.7 ?
    C22 C18 H18A . . 118.7 ?
    O5 Zn1 O4 . . 101.20(8) ?
    O5 Zn1 O2 . 4_466 94.92(8) ?
    O4 Zn1 O2 . 4_466 148.85(8) ?
    N1 Zn1 O5 . . 97.50(9) y
    O4 Zn1 N1 . . 99.25(8) ?
    O2 Zn1 N1 4_466 . 104.90(8) ?
    O5 Zn1 O1 . 4_466 155.29(8) ?
    O4 Zn1 O1 . 4_466 99.78(7) ?
    O1 Zn1 O2 4_466 4_466 60.49(7) y
    N1 Zn1 O1 . 4_466 91.86(8) ?
    O5 Zn1 O3 . . 95.57(7) ?
    O3 Zn1 O4 . . 58.64(7) y
    O2 Zn1 O3 4_466 . 93.61(7) ?
    N1 Zn1 O3 . . 156.24(8) ?
    O1 Zn1 O3 4_466 . 84.33(7) ?
    O5 Zn1 C1 . 4_466 125.46(8) ?
    O4 Zn1 C1 . 4_466 125.88(8) ?
    O2 Zn1 C1 4_466 4_466 30.61(8) ?
    N1 Zn1 C1 . 4_466 99.99(8) ?
    O1 Zn1 C1 4_466 4_466 29.89(7) ?
    O3 Zn1 C1 . 4_466 88.32(7) ?
    O5 Zn1 C12 . . 99.68(8) ?
    O4 Zn1 C12 . . 29.91(8) ?
    O2 Zn1 C12 4_466 . 121.19(8) ?
    N1 Zn1 C12 . . 128.66(9) ?
    O1 Zn1 C12 4_466 . 92.05(7) ?
    O3 Zn1 C12 . . 28.72(7) ?
    C1 Zn1 C12 4_466 . 108.13(8) ?
    O1 C1 O2 . . 121.1(2) ?
    O1 C1 C2 . . 119.4(2) ?
    O2 C1 C2 . . 119.4(2) ?
    O1 C1 Zn1 . 4_665 66.61(14) ?
    O2 C1 Zn1 . 4_665 54.53(12) ?
    C2 C1 Zn1 . 4_665 173.96(19) ?
    C1 O1 Zn1 . 4_665 83.50(15) ?
    C1 O2 Zn1 . 4_665 94.86(15) ?
    C12 O3 Zn1 . . 82.39(15) ?
    C12 O4 Zn1 . . 98.33(15) ?
    Zn1 O5 H2 . . 121(2) ?
    Zn1 O5 H1 . . 125(2) ?
    H2 O5 H1 . . 105(3) ?
    C3 C2 C1 . . 122.3(3) ?
    C3 C2 H2A . . 118.8 ?
    C1 C2 H2A . . 118.8 ?
    C2 C3 C4 . . 127.2(3) ?
    C2 C3 H3A . . 116.4 ?
    C4 C3 H3A . . 116.4 ?
    C5 C4 C9 . . 117.9(2) ?
    C5 C4 C3 . . 119.3(2) ?
    C9 C4 C3 . . 122.8(2) ?
    C6 C5 C4 . . 121.3(2) ?
    C6 C5 H5A . . 119.3 ?
    C4 C5 H5A . . 119.3 ?
    C5 C6 C7 . . 120.8(2) ?
    C5 C6 H6A . . 119.6 ?
    C7 C6 H6A . . 119.6 ?
    C8 C7 C6 . . 118.0(2) ?
    C8 C7 C10 . . 119.1(2) ?
    C6 C7 C10 . . 122.9(2) ?
    C9 C8 C7 . . 121.3(2) ?
    C9 C8 H8A . . 119.4 ?
    C7 C8 H8A . . 119.4 ?
    C8 C9 C4 . . 120.6(2) ?
    C8 C9 H9A . . 119.7 ?
    C4 C9 H9A . . 119.7 ?
    C11 C10 C7 . . 127.3(2) ?
    C11 C10 H10A . . 116.3 ?
    C7 C10 H10A . . 116.3 ?
    C10 C11 C12 . . 122.5(2) ?
    C10 C11 H11A . . 118.8 ?
    C12 C11 H11A . . 118.8 ?
    O3 C12 O4 . . 120.6(2) ?
    O3 C12 C11 . . 120.3(2) ?
    O4 C12 C11 . . 119.0(2) ?
    O3 C12 Zn1 . . 68.89(14) ?
    O4 C12 Zn1 . . 51.76(12) ?
    C11 C12 Zn1 . . 170.73(19) ?
    N1 C13 C14 . . 123.2(3) ?
    N1 C13 H13A . . 118.4 ?
    C14 C13 H13A . . 118.4 ?
    C13 C14 C15 . . 119.1(3) ?
    C13 C14 H14A . . 120.4 ?
    C15 C14 H14A . . 120.4 ?
    C16 C15 C14 . . 118.7(3) ?
    C16 C15 H15A . . 120.7 ?
    C14 C15 H15A . . 120.7 ?
    C15 C16 C17 . . 118.0(3) ?
    C15 C16 H16A . . 121.0 ?
    C17 C16 H16A . . 121.0 ?
    N1 C17 C16 . . 124.2(3) ?
    N1 C17 H17A . . 117.9 ?
    C16 C17 H17A . . 117.9 ?
    C19 N2 C18 . . 117.5(3) ?
    N2 C19 C20 . . 123.5(3) ?
    N2 C19 H19A . . 118.3 ?
    C20 C19 H19A . . 118.3 ?
    C19 C20 C21 . . 118.5(3) ?
    C19 C20 H20A . . 120.7 ?
    C21 C20 H20A . . 120.7 ?
    C20 C21 C22 . . 118.7(3) ?
    C20 C21 H21A . . 120.7 ?
    C22 C21 H21A . . 120.7 ?
    C21 C22 C18 . . 119.2(3) ?
    C21 C22 H22A . . 120.4 ?
    C18 C22 H22A . . 120.4 ?
loop_
    _geom_hbond_atom_site_label_D
    _geom_hbond_atom_site_label_H
    _geom_hbond_atom_site_label_A
    _geom_hbond_site_symmetry_A
    _geom_hbond_distance_DH
    _geom_hbond_distance_HA
    _geom_hbond_distance_DA
    _geom_hbond_angle_DHA
    O5 H1 O4 3_656 0.80(4) 1.94(4) 2.743(4) 172(4)
