# Supplementary material for: catena-Poly[[[aqua­pyridine­zinc(II)]-μ2-3,3′-(p-phenyl­ene)diacrylato] pyridine solvate]
Source: Acta Crystallogr Sect E Struct Rep Online. 2010 Aug 28;66(Pt 9):m1163. doi: 10.1107/S1600536810033167 (PMC3007971; doi:10.1107/S1600536810033167)
Supplement: Supplementary file 2 [file e-66-m1163-Isup2.hkl]

# 
# h,k,l, Fc-squared, Fo-squared, sigma(Fo-squared) and status flag 
# 
data_I
_shelx_title ' 1 in P2(1)/c' 
_shelx_refln_list_code          4 
_shelx_F_calc_maximum      243.30 
_exptl_crystal_F_000       944.00 
_reflns_d_resolution_high  0.8400 
 
loop_ 
 _symmetry_equiv_pos_as_xyz 
 'x, y, z' 
 '-x, y+1/2, -z+1/2' 
 '-x, -y, -z' 
 'x, -y-1/2, z-1/2' 
 
_cell_length_a    10.2132 
_cell_length_b    17.3748 
_cell_length_c    12.8144 
_cell_angle_alpha  90.000 
_cell_angle_beta  112.360 
_cell_angle_gamma  90.000 
 
_shelx_F_squared_multiplier     1.000 
 
loop_ 
 _refln_index_h 
 _refln_index_k 
 _refln_index_l 
 _refln_F_squared_calc 
 _refln_F_squared_meas 
 _refln_F_squared_sigma 
 _refln_observed_status 
   3   0   0       64.93      128.15     20.82 o 
   4   0   0      969.77      877.98     19.41 o 
   5   0   0     5191.25     5475.54     71.55 o 
   6   0   0     8149.30     8016.54    129.59 o 
   7   0   0     5903.67     6013.76     83.40 o 
   8   0   0      487.65      526.18     30.03 o 
   9   0   0      646.82      633.48     52.96 o 
  11   0   0     2118.34     2196.61    106.52 o 
   2   1   0     6584.65     7393.98     81.97 o 
   3   1   0     5125.75     5804.46     59.53 o 
   4   1   0      117.65      157.60     22.01 o 
   5   1   0     3989.28     4431.12     46.42 o 
   6   1   0      114.76      103.15      9.18 o 
   7   1   0      215.69      237.81     18.13 o 
   8   1   0        4.98        6.58     13.38 o 
   9   1   0     1761.35     1698.90     57.77 o 
  10   1   0      773.03      748.48     42.21 o 
  11   1   0      427.29      564.57     49.30 o 
   1   2   0    12149.48    12729.24    280.35 o 
   3   2   0      158.08      117.76     11.87 o 
   4   2   0     1701.92     1770.09     25.79 o 
   6   2   0      468.13      459.68     13.87 o 
   7   2   0      488.75      437.81     15.96 o 
   8   2   0      728.61      684.76     24.23 o 
   9   2   0        4.36      -11.28     19.29 o 
  10   2   0      176.85      164.78     32.74 o 
  11   2   0      450.86      464.39     54.16 o 
   1   3   0    14020.11    14793.48    159.06 o 
   2   3   0     7684.44     7688.04     87.20 o 
   3   3   0     2254.09     2199.37    107.58 o 
   4   3   0     3037.78     3217.50     47.27 o 
   5   3   0     1942.24     1956.95     29.83 o 
   6   3   0      165.76      155.44     26.33 o 
   7   3   0     1026.48     1056.48     25.99 o 
   8   3   0      345.09      314.59     29.86 o 
   9   3   0     1533.51     1661.52     57.91 o 
  10   3   0     1488.75     1613.59     60.68 o 
  11   3   0      337.33      398.64     43.90 o 
   0   4   0     4037.74     4502.08     94.93 o 
   1   4   0     3139.85     3427.73    107.12 o 
   2   4   0     1087.98     1047.45     19.54 o 
   3   4   0     1492.81     1501.52     22.61 o 
   4   4   0      248.45      245.83     10.23 o 
   5   4   0      402.37      369.77     14.79 o 
   6   4   0     1925.12     1921.92     89.39 o 
   7   4   0     1936.81     2009.17     44.19 o 
   8   4   0       16.63       41.97     13.54 o 
   9   4   0      960.03      941.94     43.86 o 
  10   4   0        0.37        5.35     26.14 o 
  11   4   0        6.08      -10.64     30.80 o 
   1   5   0       11.23       15.59      7.30 o 
   2   5   0      487.44      472.36     15.04 o 
   5   5   0     1021.22      939.65     20.47 o 
   6   5   0      237.49      101.87     48.84 o 
   7   5   0      916.88      894.30     94.71 o 
   8   5   0      320.27      356.88     32.62 o 
   9   5   0     1151.74     1238.49     50.54 o 
  10   5   0      543.03      589.76     45.13 o 
   0   6   0      255.11      231.97     18.85 o 
   1   6   0       34.49       10.49      7.70 o 
   2   6   0      220.64      184.46     14.06 o 
   3   6   0      965.56      961.99     22.15 o 
   4   6   0     2112.42     2212.11     36.89 o 
   5   6   0     4541.06     4566.74     56.39 o 
   6   6   0     4517.50     4377.96     70.31 o 
   7   6   0     1996.13     2010.84    126.84 o 
   8   6   0      550.58      444.55     31.79 o 
   9   6   0      156.96      227.94     44.17 o 
  10   6   0       11.79       25.94     27.16 o 
   1   7   0       99.40      118.56     12.91 o 
   2   7   0     1940.74     2105.65     48.93 o 
   3   7   0     2097.97     2196.43     39.95 o 
   4   7   0     1410.87     1586.16     40.41 o 
   5   7   0       97.70       87.78     10.55 o 
   6   7   0      279.54      243.69     47.57 o 
   7   7   0        5.05        5.85     15.44 o 
   8   7   0        0.92        8.77     21.98 o 
   9   7   0     1131.91     1105.92     51.27 o 
  10   7   0       11.61      -29.78     40.30 o 
   0   8   0     8553.66     8942.40    187.86 o 
   1   8   0     1180.29     1086.11     31.51 o 
   2   8   0     1411.26     1238.19     36.57 o 
   3   8   0      758.15      718.58     26.87 o 
   4   8   0      576.11      659.06     31.91 o 
   5   8   0     2712.68     2613.91     49.87 o 
   6   8   0     5730.49     5806.86     87.79 o 
   7   8   0     2465.13     2388.01     67.05 o 
   8   8   0      279.97      241.90     29.35 o 
   9   8   0      310.27      258.78     33.19 o 
  10   8   0      125.40      124.71     46.57 o 
   1   9   0      164.95      104.38     25.32 o 
   2   9   0     1128.89      905.59     30.89 o 
   3   9   0     2464.71     2192.18     53.06 o 
   4   9   0     3724.56     3493.76     70.76 o 
   5   9   0      698.88      623.49     31.00 o 
   6   9   0       73.06       71.49     32.18 o 
   7   9   0     1477.12     1489.02     41.02 o 
   8   9   0     1324.56     1292.50     51.44 o 
   9   9   0     1959.66     2127.58     68.85 o 
  10   9   0     1364.99     1528.16     96.73 o 
   0  10   0     2406.13     2648.75     81.61 o 
   1  10   0       19.37        1.92     11.87 o 
   2  10   0      636.50      631.31     27.16 o 
   3  10   0       33.86       20.12     14.10 o 
   4  10   0      353.08      344.10     50.93 o 
   6  10   0       33.98       14.23     14.92 o 
   7  10   0        7.86       20.10     19.61 o 
   8  10   0     2365.00     2303.99     70.17 o 
   9  10   0       11.54       10.41     27.11 o 
   1  11   0     2907.60     2884.36     64.06 o 
   2  11   0     4882.60     4708.98     89.29 o 
   3  11   0     9799.52     9763.51    154.60 o 
   4  11   0     1741.87     1760.33     50.49 o 
   5  11   0     1926.21     1993.00     55.17 o 
   6  11   0        9.17       12.10     18.30 o 
   7  11   0      477.63      436.43     29.17 o 
   8  11   0     1589.33     1581.51     59.04 o 
   9  11   0     2868.99     2878.24     84.64 o 
   0  12   0     2715.79     2580.13     87.40 o 
   1  12   0     8449.35     8612.37    141.15 o 
   2  12   0     1077.75     1018.88     41.00 o 
   3  12   0     1375.47     1409.10     45.45 o 
   4  12   0      819.01      750.06     34.95 o 
   5  12   0       71.43       96.31     34.94 o 
   7  12   0     1106.27     1002.56     44.50 o 
   8  12   0     1025.33      954.91     65.69 o 
   9  12   0       35.65       88.80     42.97 o 
   1  13   0       30.91       34.75     16.42 o 
   2  13   0      837.05      831.87     36.57 o 
   3  13   0     1035.19     1129.40     42.61 o 
   4  13   0       30.81       65.85     22.08 o 
   5  13   0        1.96       11.85     20.12 o 
   6  13   0      235.19      191.15     49.66 o 
   7  13   0       88.54       70.55     36.51 o 
   8  13   0      129.05       74.61     40.70 o 
   0  14   0     3594.77     3685.60    116.18 o 
   1  14   0     4552.61     4528.06     94.35 o 
   2  14   0      663.14      707.03     35.85 o 
   3  14   0      383.16      343.09     31.45 o 
   4  14   0      184.82      161.97     25.89 o 
   5  14   0     1917.10     1872.97     59.47 o 
   6  14   0       33.82       25.82     24.93 o 
   7  14   0     1041.61     1061.50     70.62 o 
   8  14   0     1124.50     1181.08     78.28 o 
   1  15   0      109.37      117.96     23.27 o 
   2  15   0      757.47      839.49     39.99 o 
   3  15   0     1058.55     1094.16     79.84 o 
   4  15   0      640.73      664.40     38.39 o 
   5  15   0      214.46      228.51     58.92 o 
   6  15   0      954.49     1090.60     49.22 o 
   7  15   0       40.08       27.85     38.91 o 
   0  16   0      792.53      775.84     57.56 o 
   1  16   0      230.11      192.15     27.86 o 
   2  16   0       15.82        9.50     22.26 o 
   3  16   0      278.35      251.31     50.73 o 
   4  16   0      495.37      525.07     42.13 o 
   5  16   0      238.60      296.58    106.12 o 
   6  16   0      294.35      326.60     38.95 o 
   7  16   0      311.50      416.63     62.35 o 
   1  17   0      674.69      722.50     39.66 o 
   2  17   0     3419.38     3495.04    114.58 o 
   3  17   0     3204.54     3198.04     84.65 o 
   4  17   0     2757.63     2867.37     81.96 o 
   5  17   0      247.14      234.26     36.04 o 
   6  17   0       79.25       87.70     32.44 o 
   0  18   0       62.91       31.44     34.24 o 
   1  18   0      120.17       84.76     34.54 o 
   2  18   0      116.16      118.64     34.74 o 
   3  18   0       21.12       15.19     25.77 o 
   4  18   0      383.07      371.78     81.57 o 
   5  18   0      399.87      438.43     44.98 o 
   1  19   0       24.15        9.43     26.45 o 
   2  19   0      520.30      526.50     60.79 o 
   3  19   0      747.33      701.23     44.70 o 
   4  19   0       19.80       -0.91     42.77 o 
   0  20   0       80.73        3.46     42.90 o 
   1  20   0      505.79      512.44     47.34 o 
   2  20   0      724.52      690.17     48.15 o 
 -11   1   1     3347.74     3460.94     93.81 o 
 -10   1   1     2416.23     2388.57    121.41 o 
  -9   1   1      852.92      782.09     27.18 o 
  -8   1   1      139.98      142.20     22.45 o 
  -7   1   1     1043.06      908.38     41.70 o 
  -6   1   1     5275.12     4923.33    119.01 o 
  -5   1   1     8597.34     8046.71    284.25 o 
  -4   1   1     4836.60     4927.61     54.10 o 
  -3   1   1      892.41      896.11     13.12 o 
  -2   1   1      208.23      140.66      6.22 o 
   1   1   1    15784.60    16956.96    153.31 o 
   2   1   1     5187.77     5063.98     50.06 o 
   4   1   1     2098.92     2009.16     25.46 o 
   5   1   1      191.86      178.99     17.37 o 
   6   1   1     3182.48     3148.58     38.90 o 
   7   1   1     1847.02     1773.02     27.02 o 
   8   1   1     5168.76     5196.50    108.81 o 
   9   1   1      657.08      714.37     39.84 o 
  10   1   1      602.98      577.49     40.26 o 
 -11   2   1       50.35       60.48     28.87 o 
 -10   2   1      295.84      349.07     49.50 o 
  -9   2   1     3226.52     3153.59     54.92 o 
  -8   2   1     3232.11     3350.19     64.69 o 
  -7   2   1     6496.27     6785.59     96.97 o 
  -6   2   1     6217.08     6290.19     71.30 o 
  -5   2   1     3368.40     3852.18     58.66 o 
  -4   2   1     1322.81     1283.87     22.52 o 
  -3   2   1      255.00      182.82      6.29 o 
  -2   2   1     2365.60     2672.33    106.00 o 
  -1   2   1    10009.68    10753.24    141.25 o 
   0   2   1     4847.35     5470.70     61.40 o 
   1   2   1     8625.27     9019.55     84.57 o 
   2   2   1      134.81      125.83      6.39 o 
   3   2   1     1857.06     1737.10     24.04 o 
   4   2   1     2331.79     2175.64     27.16 o 
   5   2   1     4811.15     4825.47     57.80 o 
   6   2   1     7753.92     8093.98     78.95 o 
   7   2   1      241.27      256.39     25.91 o 
   8   2   1       88.34       59.09     16.26 o 
   9   2   1      148.38      181.62     30.04 o 
  10   2   1     1060.50     1072.99     51.67 o 
 -11   3   1       62.05       54.09     34.24 o 
 -10   3   1      165.71      208.58     30.20 o 
  -9   3   1      763.64      765.78     27.76 o 
  -8   3   1       19.71        0.87     10.47 o 
  -7   3   1       31.65       24.11     11.46 o 
  -6   3   1      907.81      968.31     20.40 o 
  -4   3   1      323.94      256.59      8.98 o 
  -3   3   1      506.40      472.53     13.61 o 
  -2   3   1        8.27       -1.79      5.40 o 
   0   3   1       36.35       38.16      5.93 o 
   1   3   1     5252.32     5902.92     58.65 o 
   2   3   1     1211.92     1178.76     17.66 o 
   3   3   1       32.69       23.87      5.71 o 
   4   3   1       91.07       76.77     11.86 o 
   5   3   1      229.95      211.30     13.60 o 
   6   3   1       34.47       19.26      8.61 o 
   7   3   1        6.81       28.42     13.59 o 
   8   3   1     1003.83      987.57     33.21 o 
   9   3   1      527.61      494.44     35.42 o 
  10   3   1        2.90      -22.42     46.43 o 
 -11   4   1        3.79       -2.39     26.99 o 
 -10   4   1      193.09      225.03     56.36 o 
  -9   4   1      146.42       81.25     33.91 o 
  -8   4   1     2175.85     2148.57     48.33 o 
  -7   4   1     2686.38     2700.50     56.47 o 
  -6   4   1     2019.54     1770.45     38.79 o 
  -5   4   1      964.76      928.81     20.29 o 
  -4   4   1      715.29      643.15     18.44 o 
  -3   4   1      132.16       59.57      9.99 o 
  -2   4   1     1861.61     1605.23     33.62 o 
  -1   4   1    29998.72    33342.68    421.06 o 
   0   4   1     9457.67    10117.06    246.29 o 
   1   4   1     3831.98     3977.74     90.84 o 
   2   4   1       34.97       14.81      8.35 o 
   3   4   1     5471.38     5888.87     62.79 o 
   4   4   1     3353.95     3114.23     40.03 o 
   5   4   1    12467.80    13209.09    154.21 o 
   6   4   1     3284.87     3382.73     46.88 o 
   7   4   1      663.34      686.99     26.33 o 
   8   4   1       94.73      121.54     34.08 o 
   9   4   1      162.35      118.78     43.60 o 
  10   4   1      164.37      195.46     34.52 o 
 -11   5   1      442.86      463.86     63.82 o 
 -10   5   1      336.99      281.23     41.40 o 
  -9   5   1      180.11      238.05     30.57 o 
  -8   5   1       11.69       18.67     14.30 o 
  -7   5   1       69.76       39.34     14.02 o 
  -6   5   1     4347.71     4386.68    185.63 o 
  -5   5   1     3370.20     2954.61     51.11 o 
  -4   5   1     3715.74     3683.77     56.34 o 
  -2   5   1      634.21      601.31     20.21 o 
  -1   5   1        1.35        8.78      6.72 o 
   0   5   1      804.76      793.65     21.55 o 
   1   5   1     6352.82     6351.73    155.75 o 
   2   5   1     3047.31     2788.58     34.91 o 
   3   5   1     2747.55     2897.63     37.24 o 
   4   5   1     2256.52     2489.92     35.78 o 
   5   5   1      300.57      262.66     14.59 o 
   6   5   1      987.25      840.83     27.35 o 
   7   5   1      494.85      432.83     23.05 o 
   8   5   1      329.97      396.67     33.70 o 
   9   5   1      423.36      510.23     62.42 o 
  10   5   1       38.38       16.69     27.13 o 
 -11   6   1       31.74       53.83     42.64 o 
 -10   6   1        3.07       16.65     36.17 o 
  -9   6   1     4075.10     4137.26     80.97 o 
  -8   6   1      153.71      141.26     41.16 o 
  -7   6   1      985.70      883.84     30.54 o 
  -6   6   1       10.62        2.87     12.14 o 
  -5   6   1      914.15      917.92     26.91 o 
  -4   6   1      963.78     1043.66     39.46 o 
  -3   6   1     3723.58     3846.28     95.46 o 
  -2   6   1     2940.48     3104.53     56.69 o 
  -1   6   1       60.22       56.90      9.63 o 
   0   6   1      426.35      456.79     17.48 o 
   1   6   1       94.74      103.92     11.26 o 
   2   6   1      792.10      774.27     37.43 o 
   3   6   1     3107.88     3152.59     40.61 o 
   4   6   1     1714.51     1681.57     28.12 o 
   5   6   1     2037.76     1950.93     32.14 o 
   6   6   1       94.76      103.22     19.40 o 
   7   6   1       63.52       19.59     25.38 o 
   8   6   1      145.59      105.36     24.67 o 
   9   6   1       72.01       33.09     37.91 o 
  10   6   1      501.37      509.65     98.73 o 
 -10   7   1      188.81      159.55     71.68 o 
  -9   7   1      399.72      261.44     35.70 o 
  -8   7   1     1093.00      992.62     35.32 o 
  -7   7   1      599.89      664.75     27.98 o 
  -6   7   1     3229.91     3357.47     76.15 o 
  -5   7   1     9454.56     9587.65    125.55 o 
  -4   7   1    17571.78    17801.12    329.63 o 
  -3   7   1     3381.75     3471.03     65.41 o 
  -2   7   1       10.08        6.08     12.96 o 
  -1   7   1      153.25      167.52     40.00 o 
   0   7   1     9380.28    10331.01    147.08 o 
   1   7   1     6040.08     6398.24     98.90 o 
   2   7   1    17949.20    18386.28    203.00 o 
   3   7   1     4535.20     4552.02     54.87 o 
   4   7   1     1291.01     1316.40     27.84 o 
   5   7   1      934.34      961.86     22.63 o 
   6   7   1     3683.64     3446.02     59.96 o 
   7   7   1     1389.17     1200.66     68.68 o 
   8   7   1     1588.37     1508.79     42.22 o 
   9   7   1      156.45      152.75     29.18 o 
  10   7   1      264.44      315.81     70.45 o 
 -10   8   1       72.26       49.18     33.49 o 
  -9   8   1       62.02       82.14     54.06 o 
  -8   8   1      111.10       79.98     21.18 o 
  -7   8   1        9.70        1.96     15.28 o 
  -6   8   1      421.27      408.84     23.09 o 
  -5   8   1      388.63      391.41     20.44 o 
  -4   8   1     2157.66     2338.04     71.95 o 
  -3   8   1       38.29       46.58     12.88 o 
  -2   8   1      310.10      294.91     24.62 o 
  -1   8   1     1624.29     1551.05     54.16 o 
   0   8   1     1065.65     1085.59     31.54 o 
   1   8   1       74.58       50.12     12.19 o 
   2   8   1        0.59       -6.54     10.36 o 
   3   8   1      925.45      880.25     53.67 o 
   4   8   1       58.74       69.00     10.26 o 
   5   8   1     5871.59     6070.22     72.86 o 
   6   8   1     1691.48     1690.15     40.48 o 
   7   8   1       25.13       52.28     21.49 o 
   8   8   1      190.92      267.19     32.81 o 
   9   8   1      119.20       99.37     29.59 o 
  10   8   1      151.80      112.19     47.77 o 
 -10   9   1      595.71      615.93     46.00 o 
  -9   9   1      349.78      414.97     39.63 o 
  -8   9   1      423.15      376.54     33.87 o 
  -7   9   1       23.34       -6.29     14.48 o 
  -6   9   1      421.11      382.09     24.18 o 
  -5   9   1     2374.46     2184.37     55.24 o 
  -4   9   1     2018.01     1853.31     48.33 o 
  -3   9   1     1669.15     1641.59     44.28 o 
  -2   9   1      103.08       82.62     14.26 o 
  -1   9   1      124.01      119.37     15.10 o 
   0   9   1       81.94      100.41     14.01 o 
   1   9   1     2244.59     2271.58     50.94 o 
   2   9   1     8025.18     8078.30    125.86 o 
   3   9   1     5998.56     5813.90    103.19 o 
   4   9   1     1819.05     1877.38     40.46 o 
   5   9   1       16.67        8.98     13.49 o 
   6   9   1      577.65      544.72     25.21 o 
   7   9   1      113.18      116.65     35.47 o 
   8   9   1      120.31      189.06     35.91 o 
   9   9   1     1625.29     1713.00     62.82 o 
 -10  10   1      308.59      467.40    127.51 o 
  -9  10   1     1516.19     1573.10     59.89 o 
  -8  10   1     4178.09     4292.19     80.09 o 
  -6  10   1     3006.20     2978.19     94.70 o 
  -5  10   1      769.40      795.00     34.32 o 
  -4  10   1      662.27      581.70     43.37 o 
  -3  10   1     6003.95     6277.10    109.09 o 
  -2  10   1    12607.38    12742.30    364.74 o 
  -1  10   1     5092.71     5138.31     91.72 o 
   0  10   1     9850.15    10247.99    155.13 o 
   1  10   1      202.73      144.12     16.75 o 
   2  10   1        1.93       -1.91     25.05 o 
   3  10   1     3669.04     3751.19     74.64 o 
   4  10   1     5298.32     5097.08    112.37 o 
   5  10   1      949.48      963.50     31.54 o 
   6  10   1     1318.76     1276.41     37.49 o 
   7  10   1      232.61      257.51     31.92 o 
   8  10   1      670.49      609.54     38.68 o 
   9  10   1      167.01      157.22     55.56 o 
  -9  11   1       10.50       15.79     37.71 o 
  -8  11   1      313.61      215.87     77.41 o 
  -7  11   1       80.56       82.54     24.34 o 
  -6  11   1       34.04       17.50     19.38 o 
  -5  11   1     1894.66     1925.54     55.02 o 
  -4  11   1        4.30        5.34     16.03 o 
  -3  11   1      710.30      694.55     31.80 o 
  -2  11   1      277.81      259.59     39.50 o 
  -1  11   1     1411.86     1432.97     42.35 o 
   0  11   1     1996.78     1976.36     51.06 o 
   1  11   1     4798.45     5388.63     97.33 o 
   2  11   1       76.33       61.80     15.73 o 
   3  11   1      175.47      117.67     23.85 o 
   5  11   1      273.00      233.46     21.98 o 
   6  11   1      325.64      325.90     43.35 o 
   7  11   1      780.77      756.39     41.03 o 
   8  11   1       19.17       18.18     26.33 o 
   9  11   1      636.43      729.54     83.94 o 
  -9  12   1      438.31      494.51     60.49 o 
  -7  12   1     1245.59     1230.71     48.90 o 
  -6  12   1      271.54      225.53     34.01 o 
  -5  12   1      824.69      835.23     38.74 o 
  -4  12   1       43.37       13.15     16.52 o 
  -3  12   1      900.30      757.47     34.60 o 
  -2  12   1     2422.06     2455.35     61.00 o 
  -1  12   1     2193.62     2189.77     56.69 o 
   0  12   1      184.23      172.90     20.54 o 
   1  12   1     1896.00     1946.34     52.59 o 
   2  12   1      414.84      367.68     25.50 o 
   3  12   1      827.86      834.71     35.70 o 
   4  12   1      509.61      471.42     28.50 o 
   5  12   1     1917.07     1920.59     56.62 o 
   6  12   1        7.04      -17.54     20.24 o 
   7  12   1      134.38      140.43     28.92 o 
   8  12   1       77.12       67.70     28.40 o 
  -9  13   1     1140.87     1290.20     79.41 o 
  -8  13   1        1.42       35.77     36.11 o 
  -7  13   1      254.74      177.83     51.26 o 
  -6  13   1      625.44      586.34     40.77 o 
  -5  13   1      242.65      231.36     69.55 o 
  -4  13   1     3131.32     3107.37     74.95 o 
  -3  13   1     1944.94     1955.63     56.69 o 
  -2  13   1     1225.31     1173.70     42.77 o 
  -1  13   1       45.56       47.19     17.24 o 
   0  13   1     1399.99     1451.65     46.49 o 
   1  13   1     1405.45     1378.82     66.05 o 
   2  13   1     2975.93     3069.07     71.68 o 
   3  13   1     2856.93     2792.45     68.37 o 
   4  13   1      439.25      408.51     29.00 o 
   5  13   1       11.35        7.73     19.99 o 
   6  13   1      450.47      499.84     55.96 o 
   7  13   1      570.15      603.30     54.89 o 
   8  13   1     2305.26     2508.79    105.52 o 
  -8  14   1      339.46      440.88     60.62 o 
  -7  14   1      247.02      213.15     32.86 o 
  -6  14   1      791.62      817.28     46.33 o 
  -5  14   1       45.28       30.44     22.30 o 
  -4  14   1     1603.94     1579.45     54.07 o 
  -3  14   1      700.75      691.67     36.34 o 
  -2  14   1       29.93       10.68     16.96 o 
  -1  14   1       87.97       54.57     18.84 o 
   0  14   1      149.88      120.12     22.98 o 
   1  14   1      145.67      110.56     21.58 o 
   2  14   1      138.12       97.64     22.73 o 
   3  14   1       18.60       11.02     18.11 o 
   4  14   1       48.81       39.55     21.95 o 
   5  14   1      170.89      131.41     82.61 o 
   6  14   1        0.25       -1.47     32.64 o 
   7  14   1      181.06      163.08     44.83 o 
  -8  15   1      231.99      262.81     54.56 o 
  -7  15   1      387.01      336.43     67.42 o 
  -6  15   1      821.66      832.64     59.96 o 
  -5  15   1      297.05      213.18     31.59 o 
  -4  15   1     1711.44     1647.39     56.29 o 
  -3  15   1     1319.41     1268.69     65.49 o 
  -2  15   1      201.13      160.14     45.40 o 
  -1  15   1      255.27      259.08     28.49 o 
   0  15   1      133.13       76.38     22.70 o 
   1  15   1      754.34      713.91     37.37 o 
   2  15   1      771.12      682.89     73.91 o 
   3  15   1      562.30      508.94     43.77 o 
   4  15   1      287.78      217.86     30.12 o 
   5  15   1        2.05      -17.66     23.33 o 
   6  15   1      390.40      495.18     59.62 o 
   7  15   1     1092.91     1154.76     75.21 o 
  -7  16   1      472.95      563.01     47.69 o 
  -6  16   1       59.02       74.67     29.38 o 
  -5  16   1      462.19      438.64     96.50 o 
  -4  16   1      432.66      386.32     64.65 o 
  -3  16   1       58.39       79.59     24.47 o 
  -2  16   1     1464.34     1408.37     52.51 o 
  -1  16   1      192.86      154.99     27.78 o 
   0  16   1      585.53      530.33     34.03 o 
   1  16   1      103.98       98.96     24.67 o 
   2  16   1      739.41      694.74     48.27 o 
   3  16   1     1313.62     1338.20     52.35 o 
   4  16   1     2797.29     2761.07     77.91 o 
   5  16   1      974.03      957.40     47.67 o 
   6  16   1     1183.74     1234.64     78.14 o 
  -6  17   1       36.62        9.28     29.65 o 
  -5  17   1       29.77       28.54     29.68 o 
  -4  17   1      155.59      111.59     28.47 o 
  -3  17   1      180.80      111.69     28.74 o 
  -2  17   1      136.02       85.27     27.62 o 
  -1  17   1       80.94       66.32     24.42 o 
   0  17   1       40.00       40.84     27.05 o 
   1  17   1        0.34      -20.37     21.35 o 
   2  17   1       51.07       33.99     25.18 o 
   3  17   1        9.72      -12.09     26.61 o 
   4  17   1      336.14      298.84     37.84 o 
   5  17   1       17.90       -0.25     28.05 o 
   6  17   1        0.04      -22.38     40.10 o 
  -5  18   1       91.17       50.50     29.95 o 
  -4  18   1      153.66       93.20     32.29 o 
  -3  18   1     3237.26     3392.23     90.76 o 
  -2  18   1     2658.09     2771.59     80.43 o 
  -1  18   1     1021.89     1091.83     50.76 o 
   0  18   1      310.35      288.69     69.58 o 
   1  18   1        8.82      -10.39     30.44 o 
   2  18   1      125.27       83.10     28.42 o 
   3  18   1     1332.57     1395.34     64.95 o 
   4  18   1     1905.86     1975.87     70.91 o 
   5  18   1      817.72      805.65     49.86 o 
  -4  19   1      805.99      838.66     50.66 o 
  -3  19   1      278.12      298.36     54.13 o 
  -2  19   1      120.47       50.63     31.29 o 
  -1  19   1        0.40       12.34     27.41 o 
   0  19   1      226.80      294.88     38.89 o 
   1  19   1      495.76      567.08     42.34 o 
   2  19   1      881.76      911.94     60.92 o 
   3  19   1     1040.39     1154.67     55.76 o 
   4  19   1      342.23      380.00     45.03 o 
  -3  20   1      451.11      385.28     43.68 o 
  -2  20   1       77.77      121.51     34.76 o 
  -1  20   1      195.68      227.88     37.59 o 
   0  20   1      278.82      382.07     44.68 o 
   1  20   1       10.62        6.87     30.03 o 
   2  20   1      535.67      528.53     48.19 o 
 -11   0   2      545.92      607.43     57.82 o 
 -10   0   2     1847.07     1403.58     75.48 o 
  -8   0   2     1454.61     1420.65     46.81 o 
  -7   0   2      367.60      296.49     16.32 o 
  -6   0   2     1021.63      910.94     31.91 o 
  -3   0   2    30313.84    33202.13    430.77 o 
  -2   0   2    52803.05    54080.45    669.81 o 
  -1   0   2     4938.63     5017.37     99.00 o 
   0   0   2     6857.35     7154.46     95.29 o 
   1   0   2    13917.72    14256.49    257.35 o 
   2   0   2     5267.35     5414.43     75.68 o 
   4   0   2     2774.93     2668.93     47.78 o 
   5   0   2       34.70      102.45     34.87 o 
   6   0   2        2.94        7.36     12.46 o 
   7   0   2       59.47       65.88     26.85 o 
   8   0   2     2130.25     1931.47     87.74 o 
   9   0   2       27.24       36.17     32.24 o 
  10   0   2     1502.47     1419.11     85.47 o 
 -11   1   2      116.15      108.83     28.95 o 
 -10   1   2       71.10       32.89     22.72 o 
  -9   1   2       72.31       54.23     26.10 o 
  -8   1   2      389.44      402.61     19.92 o 
  -7   1   2     1734.26     1796.97     34.92 o 
  -6   1   2     2367.01     2611.67     39.22 o 
  -5   1   2     6993.21     7801.35     85.62 o 
  -4   1   2     2341.57     2583.34     35.05 o 
  -3   1   2      434.35      424.20     11.43 o 
  -2   1   2      299.39      327.06      6.94 o 
  -1   1   2     2496.65     2678.63     28.62 o 
   0   1   2      505.14      454.94      8.05 o 
   1   1   2    38929.40    42266.17    427.10 o 
   2   1   2     1489.00     1431.01     18.40 o 
   3   1   2       10.79        5.02      4.94 o 
   4   1   2       12.31        9.44      6.02 o 
   5   1   2      110.76      115.01     14.82 o 
   6   1   2      420.90      387.19     13.90 o 
   7   1   2     1074.41     1031.00     30.03 o 
   8   1   2        2.61        5.70     18.72 o 
   9   1   2       98.40       88.71     26.03 o 
  10   1   2        3.90      -11.72     25.95 o 
 -11   2   2      281.31      365.03     39.06 o 
 -10   2   2      952.14      905.35     35.40 o 
  -9   2   2      250.64      190.91     59.47 o 
  -8   2   2      105.48       95.08     14.76 o 
  -7   2   2        3.81       -1.22      9.84 o 
  -6   2   2      530.54      536.82     20.99 o 
  -5   2   2      405.36      507.04     15.64 o 
  -4   2   2      141.92      138.43      9.23 o 
  -3   2   2    11917.01    12343.39    120.49 o 
  -2   2   2    29890.84    31666.28    428.99 o 
  -1   2   2      905.15      817.90     12.79 o 
   0   2   2    10653.49    11493.88    155.66 o 
   1   2   2      951.87      920.46     13.44 o 
   2   2   2      103.04      127.83      6.16 o 
   3   2   2      361.41      339.78     10.05 o 
   4   2   2      285.41      200.34      9.01 o 
   5   2   2     5367.34     5770.64     63.98 o 
   6   2   2       49.78       35.51     10.13 o 
   7   2   2      112.70      133.48     16.42 o 
   8   2   2     1353.45     1375.31     39.71 o 
   9   2   2     2346.95     2269.86     72.09 o 
  10   2   2       96.76      130.91     36.54 o 
 -11   3   2     1895.53     1895.71     66.07 o 
 -10   3   2      616.94      621.45     27.36 o 
  -9   3   2       83.65       95.32     37.64 o 
  -8   3   2     1100.36     1139.27     34.02 o 
  -7   3   2     2565.89     2665.20     44.29 o 
  -6   3   2     7208.41     7339.90    115.31 o 
  -5   3   2    17198.38    18682.78    183.47 o 
  -3   3   2     1504.96     1409.45     33.22 o 
  -2   3   2      282.47      300.55      8.96 o 
  -1   3   2     7307.26     7410.58     83.79 o 
   0   3   2    59196.48    64860.05    966.29 o 
   1   3   2     3669.43     3756.68     62.27 o 
   2   3   2      950.26      965.40     15.94 o 
   3   3   2     1088.77     1051.25     16.67 o 
   4   3   2      286.35      287.44     11.70 o 
   5   3   2     3661.63     3697.35     42.62 o 
   6   3   2     2388.94     2287.91     37.33 o 
   7   3   2     6922.39     6874.38    122.15 o 
   8   3   2      266.58      287.03     60.09 o 
   9   3   2     1186.96     1185.55     52.04 o 
  10   3   2       20.88       58.70     29.11 o 
 -11   4   2      104.05       92.80     45.90 o 
 -10   4   2       44.62       47.12     20.50 o 
  -9   4   2      108.65       34.20     24.00 o 
  -8   4   2      311.96      298.02     32.50 o 
  -7   4   2      704.59      751.50     22.88 o 
  -6   4   2       20.60       14.80      9.06 o 
  -5   4   2     2075.84     2060.22     40.28 o 
  -4   4   2     1009.94     1174.52     27.38 o 
  -3   4   2      737.41      689.84     23.61 o 
  -1   4   2      366.83      365.36     12.11 o 
   0   4   2    13476.49    14440.71    156.00 o 
   1   4   2       80.48       84.43     11.38 o 
   2   4   2     1469.24     1522.14     22.37 o 
   3   4   2       29.66       20.06      6.51 o 
   4   4   2        4.82        5.69      6.82 o 
   5   4   2      167.02      140.41     19.16 o 
   6   4   2        0.15        2.23      9.95 o 
   7   4   2      287.15      299.83     28.86 o 
   8   4   2      169.75      183.05     26.42 o 
   9   4   2       75.43       40.97     35.44 o 
  10   4   2       10.57       14.28     27.68 o 
 -11   5   2      511.24      692.30     77.74 o 
 -10   5   2      127.41      114.98     30.63 o 
  -9   5   2       72.94       19.55     16.60 o 
  -8   5   2       98.00       63.14     14.18 o 
  -7   5   2      699.67      648.87     22.13 o 
  -6   5   2      845.67      805.90     27.30 o 
  -5   5   2       13.09        7.60     10.20 o 
  -4   5   2     2740.63     2703.10     55.62 o 
  -3   5   2       93.81      116.22     13.72 o 
  -2   5   2        9.85        5.30      7.58 o 
  -1   5   2    15604.74    16621.14    220.19 o 
   0   5   2       44.66       69.25      7.83 o 
   1   5   2     2822.19     2700.91     41.11 o 
   2   5   2        8.83       22.60      6.08 o 
   3   5   2      453.77      437.01     13.16 o 
   4   5   2      392.51      439.89     14.50 o 
   5   5   2     3420.90     3390.33     45.68 o 
   6   5   2     3617.41     3589.70     70.97 o 
   7   5   2     5725.70     5781.19    269.97 o 
   8   5   2     1178.43     1116.98     45.95 o 
   9   5   2      228.37      203.92     51.03 o 
  10   5   2      109.72      124.54     33.38 o 
 -11   6   2      349.26      401.38     67.62 o 
 -10   6   2     1015.24      925.23     50.05 o 
  -9   6   2     1529.58     1621.57     58.77 o 
  -8   6   2      167.46      160.81     32.56 o 
  -7   6   2      614.62      648.20     26.95 o 
  -6   6   2       63.18       38.51     13.20 o 
  -5   6   2     2669.26     2558.56     48.30 o 
  -4   6   2     6998.47     7219.00    115.96 o 
  -3   6   2      150.42       72.82     12.69 o 
  -2   6   2     2120.54     1843.84     40.70 o 
  -1   6   2     2036.71     1976.79     40.87 o 
   0   6   2      261.26      229.68     15.68 o 
   1   6   2      504.89      533.40     15.77 o 
   2   6   2     7334.23     7650.66     81.03 o 
   3   6   2     1411.88     1328.09     23.64 o 
   4   6   2     4660.64     4988.17     59.39 o 
   5   6   2     3285.16     3116.17     43.90 o 
   6   6   2      303.99      298.28     31.81 o 
   7   6   2       10.87       23.96     14.57 o 
   8   6   2      625.96      695.45     39.05 o 
   9   6   2     1123.70     1169.59     49.88 o 
  10   6   2     1060.87     1108.78     56.51 o 
 -11   7   2      138.44      160.08     54.09 o 
 -10   7   2      283.36      287.76     75.51 o 
  -9   7   2       61.68       16.56     20.35 o 
  -8   7   2     2278.72     2367.60     45.68 o 
  -7   7   2       10.77        5.46     15.32 o 
  -6   7   2      317.35      259.42     21.09 o 
  -5   7   2      230.38      290.90     35.81 o 
  -4   7   2      126.31      129.21     17.16 o 
  -3   7   2        0.30      -13.12     13.12 o 
  -2   7   2       17.73        0.02      9.22 o 
  -1   7   2     1894.03     1966.00     42.72 o 
   0   7   2     6143.31     6928.78    105.50 o 
   1   7   2      180.98      199.89     12.41 o 
   2   7   2        0.94       -5.11      6.75 o 
   3   7   2       16.78        8.86      7.35 o 
   4   7   2       24.44       24.16      8.76 o 
   5   7   2     1449.15     1500.07     41.60 o 
   6   7   2     1040.33     1064.96     39.65 o 
   7   7   2      488.40      552.47     26.08 o 
   8   7   2       87.29      113.40     25.94 o 
   9   7   2      636.65      673.55     41.55 o 
 -10   8   2     2111.59     2085.05    120.85 o 
  -9   8   2     3363.71     3287.56     87.91 o 
  -8   8   2     4836.93     5001.65     87.07 o 
  -7   8   2      355.37      401.43     26.15 o 
  -6   8   2      209.31      184.08     31.68 o 
  -5   8   2     1701.73     1720.81     49.25 o 
  -4   8   2      800.41      668.32     40.64 o 
  -3   8   2     7532.81     7611.89    121.53 o 
  -2   8   2     2000.77     1764.43     95.16 o 
  -1   8   2       10.35       11.86     10.17 o 
   0   8   2      106.98       98.89     16.95 o 
   1   8   2     2520.65     2705.54     54.50 o 
   2   8   2     5240.23     5543.79     92.96 o 
   3   8   2     3483.17     3424.16     75.99 o 
   4   8   2     6886.64     6670.67     77.35 o 
   5   8   2      441.41      372.42     23.04 o 
   6   8   2      281.79      244.36     43.17 o 
   7   8   2      108.61      144.09     25.08 o 
   8   8   2      537.71      559.93     36.73 o 
   9   8   2     1161.34     1168.85    104.42 o 
 -10   9   2      189.45      233.15     92.60 o 
  -9   9   2       11.84       18.85     20.96 o 
  -8   9   2     1388.31     1223.42     48.96 o 
  -7   9   2      491.48      405.60     31.68 o 
  -6   9   2     1854.57     1635.28     70.08 o 
  -5   9   2     3035.76     2856.19     65.55 o 
  -4   9   2      174.50      141.00     42.00 o 
  -3   9   2      516.73      531.04     28.75 o 
  -2   9   2     2382.53     2347.66     53.06 o 
  -1   9   2     2516.98     2358.48     52.47 o 
   0   9   2     2512.56     2307.48     51.14 o 
   1   9   2     6075.31     6288.51    112.35 o 
   2   9   2      238.30      202.26     15.57 o 
   3   9   2        7.69       10.07      9.42 o 
   4   9   2     2627.76     2736.40     50.78 o 
   5   9   2      412.97      375.24     17.64 o 
   6   9   2     7376.51     7477.96    204.65 o 
   7   9   2     3308.04     3339.61    129.04 o 
   8   9   2     1652.54     1717.17     60.59 o 
   9   9   2      308.74      367.88     40.24 o 
 -10  10   2      146.59      122.18     43.30 o 
  -9  10   2        8.74       27.73     25.84 o 
  -8  10   2     1887.47     1909.95     59.85 o 
  -7  10   2      282.13      353.88     32.13 o 
  -6  10   2       18.00       -1.45     17.00 o 
  -5  10   2      300.58      212.20     24.64 o 
  -4  10   2       29.47        7.40     14.46 o 
  -3  10   2      398.25      415.79     24.02 o 
  -2  10   2      610.26      571.88     27.04 o 
  -1  10   2       34.03        6.62     11.43 o 
   0  10   2     1154.42     1155.96     36.50 o 
   1  10   2      391.54      422.02     22.73 o 
   2  10   2      216.87      196.41     97.10 o 
   3  10   2     2009.50     2115.55     43.74 o 
   4  10   2      483.38      517.20     19.56 o 
   5  10   2        6.36       -1.13     13.55 o 
   6  10   2      202.17      197.14     28.18 o 
   7  10   2      796.82      687.04     40.65 o 
   8  10   2       26.11       12.14     24.88 o 
   9  10   2       36.60       47.84     29.59 o 
 -10  11   2      468.18      530.55     65.55 o 
  -9  11   2      238.39      215.79     33.44 o 
  -8  11   2     1293.53     1262.47     50.22 o 
  -7  11   2     2092.12     2089.70     62.09 o 
  -6  11   2     2759.96     2848.43    113.98 o 
  -5  11   2     3495.34     3500.68     78.82 o 
  -4  11   2      269.29      207.00     24.06 o 
  -3  11   2      889.66      845.82     35.05 o 
  -2  11   2      108.80       63.34     16.78 o 
  -1  11   2     2965.62     2859.49    109.59 o 
   0  11   2     3123.42     3061.16     66.64 o 
   1  11   2     2101.09     1989.24     55.46 o 
   2  11   2     2596.41     2488.09     58.53 o 
   3  11   2      578.45      509.62     27.51 o 
   4  11   2      108.55       53.67     20.38 o 
   5  11   2     1688.86     1696.73     42.85 o 
   6  11   2       29.34      -12.82     21.11 o 
   7  11   2      592.97      555.00     39.32 o 
   8  11   2      339.24      354.88     64.82 o 
  -9  12   2      647.39      743.06     61.42 o 
  -8  12   2      396.29      383.96     90.43 o 
  -7  12   2     1015.69      880.48     43.61 o 
  -6  12   2       14.29        8.79     19.61 o 
  -5  12   2       51.51       16.04     18.10 o 
  -4  12   2      736.32      663.39     35.01 o 
  -3  12   2     4076.41     4060.73     85.65 o 
  -2  12   2     2641.58     2581.07     63.09 o 
  -1  12   2     1983.33     1988.72     53.39 o 
   0  12   2      896.08      894.29     35.59 o 
   1  12   2       26.69       23.71     16.42 o 
   2  12   2      457.93      521.71     28.63 o 
   4  12   2     2320.27     2413.19     62.03 o 
   5  12   2      377.20      367.66     34.07 o 
   6  12   2      451.04      514.59     36.34 o 
   7  12   2      291.41      323.77     57.86 o 
   8  12   2     1325.34     1550.35     96.26 o 
  -9  13   2       28.68      -38.04     38.04 o 
  -8  13   2       44.97       78.78     28.72 o 
  -7  13   2      240.64      248.32     32.27 o 
  -6  13   2      242.73      161.90     26.91 o 
  -5  13   2        9.45      -12.84     20.30 o 
  -4  13   2      132.10       97.89     23.39 o 
  -3  13   2      169.04       81.99     20.58 o 
  -2  13   2        3.44      -11.38     16.29 o 
  -1  13   2      571.44      592.07     30.68 o 
   0  13   2       81.71       63.70     19.04 o 
   1  13   2      222.69      242.67     90.77 o 
   2  13   2      478.71      527.08     30.26 o 
   3  13   2        6.19       -2.21     33.44 o 
   4  13   2      801.55      848.22     37.95 o 
   5  13   2        1.40       -8.13     28.98 o 
   6  13   2      321.19      486.31     53.89 o 
   7  13   2      135.23      131.77     32.75 o 
   8  13   2      698.06      667.78     70.48 o 
  -8  14   2     1264.26     1373.41     58.64 o 
  -7  14   2     1018.18      939.31     96.96 o 
  -6  14   2        6.90      -15.92     21.19 o 
  -5  14   2      117.33      108.53     24.64 o 
  -4  14   2     4081.70     4452.37     97.48 o 
  -3  14   2     6674.04     6656.72    125.44 o 
  -2  14   2     6606.21     6946.45    130.24 o 
  -1  14   2     5666.35     5825.40    112.02 o 
   0  14   2        1.29        5.02     16.82 o 
   1  14   2       32.69       -3.01     17.83 o 
   2  14   2     1622.79     1612.11     82.21 o 
   3  14   2     2899.13     2973.35     75.11 o 
   4  14   2     2159.94     2207.74     92.27 o 
   5  14   2     1213.83     1213.12     68.88 o 
   6  14   2       27.88       62.09     38.31 o 
   7  14   2       26.09       18.19     36.97 o 
  -8  15   2        1.54      -24.69     31.08 o 
  -7  15   2      386.14      379.98     40.07 o 
  -6  15   2     1444.27     1432.23     56.45 o 
  -5  15   2        5.12        0.12     22.63 o 
  -4  15   2      812.89      845.88     42.53 o 
  -3  15   2      317.47      301.06     32.75 o 
  -2  15   2       13.68       20.35     20.25 o 
  -1  15   2       20.36       11.08     18.64 o 
   0  15   2      283.69      243.11     60.09 o 
   1  15   2     1050.35     1038.65     43.72 o 
   2  15   2     1414.25     1413.84     50.77 o 
   3  15   2     1071.98     1082.50     45.49 o 
   4  15   2       21.86       -1.56     32.28 o 
   5  15   2       42.56       23.78     35.44 o 
   6  15   2      348.58      415.37     56.56 o 
  -7  16   2        1.24       13.81     30.04 o 
  -6  16   2      109.98       74.98     30.55 o 
  -5  16   2      241.34      182.68     31.26 o 
  -4  16   2       40.54       57.54     25.60 o 
  -3  16   2     2916.26     2880.20    118.78 o 
  -2  16   2     1933.88     1802.12     60.24 o 
  -1  16   2       18.65       -1.92     20.28 o 
   0  16   2      337.61      317.30     33.68 o 
   1  16   2      643.60      638.96     37.73 o 
   2  16   2     1318.64     1449.20     68.48 o 
   3  16   2      690.43      703.43     40.19 o 
   4  16   2      748.43      814.03     44.19 o 
   5  16   2      236.51      262.41     50.83 o 
   6  16   2       18.85      -24.05     37.77 o 
  -6  17   2      418.96      425.36     44.64 o 
  -5  17   2     2004.44     2121.41     71.06 o 
  -4  17   2      384.77      434.70     41.64 o 
  -2  17   2     1303.76     1321.87     72.01 o 
  -1  17   2     1790.83     1808.01     61.43 o 
   0  17   2     2061.60     2164.76     67.27 o 
   1  17   2      456.98      486.04     41.29 o 
   2  17   2      754.31      830.63     43.26 o 
   3  17   2      344.20      264.12     35.66 o 
   4  17   2      657.76      614.41     41.23 o 
   5  17   2      307.59      453.01     61.36 o 
  -5  18   2      337.52      257.72     39.06 o 
  -4  18   2      380.64      439.73     43.94 o 
  -3  18   2     1538.21     1673.10     63.92 o 
  -2  18   2      136.38      191.39     36.74 o 
  -1  18   2      447.09      505.63     43.08 o 
   0  18   2       78.90       61.02     25.82 o 
   1  18   2       85.68       53.25     36.71 o 
   2  18   2       87.73       51.43     28.74 o 
   3  18   2     1536.46     1627.60     62.65 o 
   4  18   2       62.69       35.93     31.96 o 
  -4  19   2      311.65      270.38     56.23 o 
  -3  19   2      644.48      604.27     46.48 o 
  -2  19   2      264.25      272.53     37.07 o 
  -1  19   2      914.19      885.45     49.88 o 
   0  19   2      836.87      831.64     64.82 o 
   1  19   2       98.78       61.08     29.96 o 
   2  19   2      544.16      505.47     46.40 o 
   3  19   2      155.50      154.58     40.50 o 
  -3  20   2      995.83      933.35     52.68 o 
  -2  20   2      719.39      708.24     48.72 o 
  -1  20   2      196.78      194.35     36.93 o 
   0  20   2        1.08       42.15     32.12 o 
   1  20   2      341.73      273.49     58.89 o 
 -11   1   3      352.97      428.83     50.67 o 
 -10   1   3      137.35      147.47     27.89 o 
  -9   1   3      158.03      141.90     17.48 o 
  -8   1   3     2547.30     2362.90     43.25 o 
  -7   1   3     2143.87     1910.62     44.03 o 
  -6   1   3     7186.78     7318.80     84.53 o 
  -5   1   3      573.08      649.69     17.46 o 
  -3   1   3     2605.50     2313.21     28.41 o 
  -1   1   3       29.07       26.30      4.42 o 
   0   1   3       22.12       21.38      3.92 o 
   1   1   3     4691.74     4861.35     57.77 o 
   2   1   3     2167.53     2277.37     38.22 o 
   3   1   3      283.53      228.59      7.98 o 
   4   1   3     1871.98     1663.24     24.63 o 
   5   1   3     2596.19     2470.30     49.76 o 
   6   1   3     6626.95     6313.50     89.00 o 
   7   1   3       26.77        2.28     17.14 o 
   8   1   3      260.71      232.43     31.53 o 
   9   1   3      151.76      162.13     31.75 o 
  10   1   3      290.87      412.59     44.82 o 
 -11   2   3     1491.12     1612.36     43.00 o 
 -10   2   3     1757.47     1849.73     42.96 o 
  -9   2   3      439.72      445.19     22.92 o 
  -8   2   3      537.16      585.20     21.96 o 
  -7   2   3       66.84      112.62     20.22 o 
  -6   2   3     3572.17     3419.49     50.89 o 
  -5   2   3     3534.66     3402.94     45.76 o 
  -4   2   3     1880.62     1768.04     39.94 o 
  -3   2   3     2087.41     2195.34     26.81 o 
  -2   2   3     5554.77     6101.78     61.38 o 
  -1   2   3      304.72      287.88     10.31 o 
   0   2   3     1965.82     2044.86     24.93 o 
   1   2   3    21471.03    22914.76    206.72 o 
   2   2   3     3910.05     3717.23     53.83 o 
   3   2   3     4054.66     4166.16     45.54 o 
   4   2   3      875.52      878.56     17.23 o 
   5   2   3      469.04      453.29     19.42 o 
   6   2   3      366.42      378.71     21.26 o 
   7   2   3     2269.18     2281.58     65.16 o 
   8   2   3      548.35      611.88     36.56 o 
   9   2   3       28.04       14.84     40.00 o 
  10   2   3      102.05      107.16     31.99 o 
 -11   3   3        0.25       -6.47     29.36 o 
 -10   3   3        1.75       -0.61     16.45 o 
  -9   3   3      797.69      787.36     27.32 o 
  -8   3   3     1159.13     1097.26     29.32 o 
  -7   3   3      167.45      188.67     25.52 o 
  -6   3   3      385.25      404.94     15.97 o 
  -5   3   3        2.45        9.18      7.48 o 
  -4   3   3      797.25      742.79     19.01 o 
  -3   3   3     2633.61     2452.71     29.15 o 
  -2   3   3    17073.31    18533.69    168.84 o 
   0   3   3    29075.29    33692.79    542.36 o 
   1   3   3     4272.51     4394.31     46.65 o 
   2   3   3     1527.47     1647.46     29.83 o 
   3   3   3       42.21       39.21      5.97 o 
   4   3   3        2.01       -5.93      5.93 o 
   5   3   3     3177.57     3308.61     45.78 o 
   6   3   3     1692.61     1691.90     43.68 o 
   7   3   3      576.38      530.76     31.65 o 
   8   3   3       89.69       64.82     35.41 o 
   9   3   3       41.51       43.99     27.16 o 
 -11   4   3     2642.24     2763.75    100.53 o 
 -10   4   3     1950.01     1904.71     52.20 o 
  -9   4   3     3779.97     3711.07     60.56 o 
  -8   4   3       83.47       94.01     17.04 o 
  -7   4   3       25.00       23.04     10.99 o 
  -6   4   3     3193.80     3145.58     49.59 o 
  -5   4   3     5438.10     5236.54     79.44 o 
  -4   4   3    13174.32    14207.01    161.56 o 
  -3   4   3     4813.37     4897.84     53.27 o 
  -2   4   3      287.43      288.96     12.89 o 
  -1   4   3     1417.32     1445.61     20.86 o 
   0   4   3    13834.72    15109.61    133.99 o 
   1   4   3     5902.55     6215.76     88.19 o 
   2   4   3    10452.20    10557.75    100.18 o 
   3   4   3    11610.07    12178.86    106.74 o 
   4   4   3     1060.67     1050.16     19.01 o 
   5   4   3      491.10      538.85     17.71 o 
   6   4   3      265.32      247.94     19.42 o 
   7   4   3     3082.13     2934.52     89.84 o 
   8   4   3     1258.47     1319.47     50.90 o 
   9   4   3     2183.42     2184.22    107.32 o 
 -11   5   3      437.27      403.66     93.37 o 
 -10   5   3       21.49       15.91     20.77 o 
  -9   5   3      980.29     1072.42     38.43 o 
  -8   5   3       55.75       37.21     18.19 o 
  -7   5   3     3287.71     3382.17     52.09 o 
  -6   5   3     4582.01     4546.69     78.37 o 
  -5   5   3     2162.34     2194.68     41.12 o 
  -4   5   3       52.38       61.17     20.09 o 
  -3   5   3      133.62      177.32     10.20 o 
  -2   5   3     1003.94     1167.35     30.90 o 
  -1   5   3    11644.41    12163.58    135.70 o 
   0   5   3    52784.11    59358.28    565.86 o 
   1   5   3     3891.00     4172.23     72.89 o 
   2   5   3      360.00      388.10     12.04 o 
   3   5   3      552.76      505.07     14.56 o 
   4   5   3       85.14       67.86     10.22 o 
   5   5   3     4175.93     4106.69     55.06 o 
   6   5   3     2927.66     2928.29     54.44 o 
   7   5   3       61.01       49.01     20.41 o 
   8   5   3       37.19       51.68     22.88 o 
   9   5   3       11.25       43.04     39.17 o 
 -11   6   3       62.95       30.42     32.55 o 
 -10   6   3       37.32       38.80     22.02 o 
  -9   6   3      153.55       94.62     21.24 o 
  -8   6   3       85.76       30.93     16.38 o 
  -7   6   3        0.71        1.25     10.32 o 
  -6   6   3        7.09        0.60      9.38 o 
  -5   6   3      299.39      283.66     22.36 o 
  -4   6   3      747.22      735.51     17.32 o 
  -2   6   3      635.37      620.68     23.55 o 
  -1   6   3       73.47       62.02      9.89 o 
   0   6   3      764.76      727.75     16.17 o 
   1   6   3     3310.98     3653.18     44.51 o 
   2   6   3     1147.88     1218.80     22.45 o 
   3   6   3     1533.87     1576.81     26.78 o 
   4   6   3      608.48      667.08     18.06 o 
   5   6   3       20.20       18.62     10.32 o 
   6   6   3        5.14       -3.62     13.61 o 
   7   6   3       75.23       94.86     28.81 o 
   8   6   3      109.24      122.53     26.21 o 
   9   6   3      262.51      317.74     40.12 o 
 -11   7   3       39.17      -32.60     32.60 o 
 -10   7   3      187.63      212.57     42.47 o 
  -9   7   3     2338.77     2636.20     61.64 o 
  -8   7   3     6118.04     5951.70    145.53 o 
  -7   7   3     4401.96     4333.03     91.39 o 
  -6   7   3     2751.12     2780.58     66.49 o 
  -5   7   3        8.95        9.43     13.65 o 
  -4   7   3       93.40      116.75     17.07 o 
  -3   7   3     4005.91     4159.12    146.99 o 
  -2   7   3    14057.72    15217.63    211.71 o 
  -1   7   3    16759.26    17992.23    243.17 o 
   0   7   3     7601.39     7842.90    178.84 o 
   1   7   3     5323.26     5706.21     64.53 o 
   2   7   3        1.26       -5.14      6.92 o 
   3   7   3     2927.20     2942.04     41.27 o 
   4   7   3     3367.24     3224.87     45.13 o 
   5   7   3      288.49      303.18     19.28 o 
   6   7   3     2387.06     2401.89     50.40 o 
   7   7   3      491.49      522.05     34.70 o 
   8   7   3      103.60      140.43     30.02 o 
   9   7   3       42.29       56.60     37.84 o 
 -11   8   3      579.34      626.08     76.41 o 
 -10   8   3     1823.13     1838.50     84.04 o 
  -9   8   3      198.61      124.45     30.66 o 
  -8   8   3       38.10        9.91     22.51 o 
  -7   8   3      203.48      141.15     29.98 o 
  -6   8   3      670.87      662.64     33.28 o 
  -5   8   3     2421.91     2273.15     57.81 o 
  -4   8   3     3883.30     3955.05     79.02 o 
  -3   8   3     1652.59     1488.58     40.89 o 
  -2   8   3      664.95      735.02     28.10 o 
  -1   8   3      249.14      275.99     23.98 o 
   0   8   3     2673.53     2694.17     44.69 o 
   1   8   3     8656.47     9581.62    100.56 o 
   2   8   3      755.94      691.86     18.50 o 
   3   8   3      534.01      546.13     17.84 o 
   4   8   3      157.56      141.90     13.21 o 
   5   8   3      224.43      293.96     43.60 o 
   6   8   3      981.24      928.50     32.61 o 
   7   8   3      975.71      994.03     45.40 o 
   8   8   3      660.58      621.47     49.53 o 
   9   8   3      682.13      652.81     43.81 o 
 -10   9   3       60.19       25.30     30.18 o 
  -9   9   3      368.37      312.42     47.83 o 
  -8   9   3     1589.64     1407.29     53.42 o 
  -7   9   3     2126.91     1932.72     58.59 o 
  -6   9   3     1196.88     1092.99     42.73 o 
  -5   9   3       66.48       81.04     19.29 o 
  -4   9   3       38.83       26.79     14.36 o 
  -3   9   3      464.34      521.82     25.34 o 
  -2   9   3     3061.05     3236.50     65.95 o 
  -1   9   3      124.28      147.77     16.67 o 
   0   9   3     3502.52     3803.68     71.86 o 
   1   9   3      211.00      169.18     15.62 o 
   2   9   3      271.11      257.47     14.11 o 
   3   9   3     2936.68     2958.61     44.36 o 
   4   9   3     1696.40     1684.70     32.56 o 
   5   9   3     1520.93     1609.52     39.39 o 
   6   9   3      676.90      591.54     49.33 o 
   7   9   3       83.15       37.63     25.13 o 
   8   9   3        0.14      -13.22     25.20 o 
 -10  10   3      750.19      883.18     73.58 o 
  -9  10   3     1317.76     1244.51     54.77 o 
  -8  10   3      308.65      261.74     34.06 o 
  -7  10   3      631.87      563.77     36.56 o 
  -6  10   3     1064.27     1000.41     58.16 o 
  -5  10   3     4186.55     3903.07     97.10 o 
  -4  10   3     3477.38     3356.57    151.29 o 
  -3  10   3     3064.46     3094.37     75.35 o 
  -2  10   3      683.21      701.17     30.29 o 
  -1  10   3        1.42        2.13     12.40 o 
   0  10   3     2118.36     2069.71     50.39 o 
   2  10   3     3385.22     3644.11     58.54 o 
   3  10   3     2978.24     3115.53     47.46 o 
   4  10   3       42.15       29.36     12.00 o 
   5  10   3       24.51       13.42     20.06 o 
   6  10   3        4.46       -2.25     32.71 o 
   7  10   3      368.80      381.61    125.41 o 
   8  10   3     1538.47     1675.93     63.38 o 
 -10  11   3      338.87      284.86     87.27 o 
  -9  11   3       40.85       52.74     28.85 o 
  -8  11   3      101.38       91.01     25.67 o 
  -7  11   3      139.47      144.91     26.89 o 
  -6  11   3        6.93        1.50     17.22 o 
  -5  11   3     1149.25     1206.66     46.07 o 
  -4  11   3       19.92       19.18     15.99 o 
  -3  11   3      893.69      878.68     35.92 o 
  -2  11   3      502.03      434.42     26.24 o 
  -1  11   3     1375.97     1426.58     66.55 o 
   0  11   3      129.48       88.01     17.34 o 
   1  11   3        0.83        7.29     13.64 o 
   2  11   3        3.11       -6.44     14.25 o 
   3  11   3        9.35        4.98     11.36 o 
   4  11   3      721.03      695.19     23.57 o 
   5  11   3      771.57      734.94     37.72 o 
   6  11   3        1.71       14.47     23.72 o 
   7  11   3      135.26       81.95     27.73 o 
   8  11   3        0.10       10.42     27.87 o 
  -9  12   3     1274.25     1300.61     55.75 o 
  -8  12   3      818.82      779.25     42.18 o 
  -7  12   3       19.85       22.82     22.21 o 
  -6  12   3       54.70       30.52     21.22 o 
  -5  12   3      881.57      824.10     73.15 o 
  -4  12   3     1468.70     1374.05     46.47 o 
  -3  12   3     2097.42     2093.32     57.33 o 
  -2  12   3     2055.86     1959.49     54.05 o 
  -1  12   3      643.91      610.97     31.00 o 
   0  12   3      442.69      413.72     25.87 o 
   1  12   3      238.82      254.89     42.30 o 
   3  12   3     3333.62     3281.20     73.03 o 
   4  12   3      887.34      870.46     31.47 o 
   5  12   3      170.68      158.74     28.64 o 
   6  12   3      575.52      545.77     40.67 o 
   7  12   3      245.66      162.28     50.03 o 
  -9  13   3      836.80      808.56     49.24 o 
  -8  13   3      239.12      184.03     33.47 o 
  -7  13   3     3142.29     3052.34     81.49 o 
  -6  13   3     2232.03     2275.05     66.88 o 
  -5  13   3     1442.58     1472.84     58.59 o 
  -4  13   3      426.95      475.83     30.03 o 
  -3  13   3      423.67      438.86     52.50 o 
  -2  13   3     2259.71     2177.75     72.31 o 
  -1  13   3     1434.07     1421.36     47.02 o 
   0  13   3     1398.33     1455.80     47.35 o 
   1  13   3      281.41      271.81     41.94 o 
   2  13   3        2.82       -1.64     17.09 o 
   3  13   3       92.68       66.67     21.38 o 
   4  13   3     1330.20     1483.19     72.01 o 
   5  13   3     2048.67     2050.89     64.69 o 
   6  13   3     1075.90     1085.30     50.56 o 
   7  13   3      539.90      612.49     76.88 o 
  -8  14   3      619.82      634.23     41.59 o 
  -7  14   3      118.91       90.63     28.92 o 
  -6  14   3      390.67      350.40     36.34 o 
  -5  14   3      129.22      140.78     27.95 o 
  -4  14   3       88.34       61.02     22.92 o 
  -3  14   3       93.59       90.30     32.21 o 
  -2  14   3        1.45      -16.96     16.96 o 
  -1  14   3      706.42      690.05     35.76 o 
   0  14   3       85.99       65.50     20.56 o 
   1  14   3      227.78      235.49     27.84 o 
   2  14   3      340.69      390.30     33.15 o 
   3  14   3        5.05       21.38     21.08 o 
   4  14   3      837.20      828.67     57.89 o 
   5  14   3       46.59       39.97     32.51 o 
   6  14   3        3.78      -27.91     34.11 o 
   7  14   3       53.05       63.29     48.90 o 
  -8  15   3     1815.23     1758.74     67.79 o 
  -7  15   3      721.38      684.67     44.49 o 
  -6  15   3      705.44      703.69     59.82 o 
  -5  15   3     1434.47     1438.76     55.47 o 
  -4  15   3      327.47      398.37     36.36 o 
  -3  15   3     5773.92     5759.38    117.08 o 
  -2  15   3     3371.63     3353.80     82.22 o 
  -1  15   3     1543.75     1475.60     51.94 o 
   0  15   3       11.49       14.22     22.32 o 
   1  15   3      985.53      964.04     44.67 o 
   2  15   3        1.06       22.87     21.80 o 
   3  15   3      105.69       66.56     58.26 o 
   4  15   3     2752.54     2688.99    105.79 o 
   5  15   3     1647.20     1788.04     86.74 o 
   6  15   3      799.34      889.56     66.29 o 
  -7  16   3       45.45       25.73     30.66 o 
  -6  16   3       10.61       27.47     28.30 o 
  -5  16   3      791.53      855.84     45.86 o 
  -4  16   3      845.99      807.66     55.03 o 
  -3  16   3      490.29      483.35     40.04 o 
  -2  16   3      395.07      379.58     62.95 o 
  -1  16   3        4.28        0.33     20.73 o 
   0  16   3      994.27      999.00     45.17 o 
   1  16   3      398.88      418.46     37.21 o 
   2  16   3     2864.45     2820.28    140.17 o 
   4  16   3      463.60      569.12     62.35 o 
   5  16   3      327.44      406.64     59.02 o 
  -6  17   3        8.19      -28.03     28.03 o 
  -5  17   3      323.87      362.69     40.59 o 
  -4  17   3      483.15      427.37     90.33 o 
  -3  17   3      383.71      373.15     39.40 o 
  -2  17   3      139.22      132.76     27.52 o 
  -1  17   3        1.63       -1.06     22.36 o 
   0  17   3       31.35       -6.10     24.32 o 
   1  17   3        0.86        6.06     23.43 o 
   2  17   3       15.99       16.62     25.10 o 
   3  17   3       30.95       -9.42     57.39 o 
   4  17   3       21.36       -3.53     40.57 o 
   5  17   3      114.82      166.15     51.63 o 
  -5  18   3      546.66      617.22     47.80 o 
  -4  18   3     1254.36     1479.60     61.10 o 
  -3  18   3     1513.52     1718.17     65.47 o 
  -2  18   3      112.94      120.74     30.83 o 
  -1  18   3      749.22      701.24     54.03 o 
   0  18   3      110.72      112.32     29.83 o 
   1  18   3     1304.21     1283.20     54.80 o 
   2  18   3      834.64      885.81     47.44 o 
   3  18   3     1300.61     1419.71     76.01 o 
   4  18   3      849.12      963.57     74.61 o 
  -4  19   3      351.84      414.09     45.42 o 
  -3  19   3       62.73       45.49     40.44 o 
  -2  19   3     2435.78     2574.63     80.23 o 
  -1  19   3     2141.73     2282.72     74.45 o 
   0  19   3      662.12      663.98     60.86 o 
   1  19   3      239.95      293.59     38.51 o 
   2  19   3        2.00      -13.91     70.38 o 
  -2  20   3       67.86       49.63     32.02 o 
  -1  20   3      102.80       86.46     34.30 o 
   0  20   3      167.46      147.72     35.91 o 
 -12   0   4      425.94      536.61     76.68 o 
 -11   0   4     1042.75     1052.12     51.08 o 
 -10   0   4      458.48      483.10     58.92 o 
  -9   0   4      602.68      671.04     53.83 o 
  -8   0   4       96.75      152.32     59.12 o 
  -7   0   4     2134.12     2553.87     81.01 o 
  -6   0   4     8081.17     8974.84    141.28 o 
  -5   0   4    34616.88    35607.81    470.78 o 
  -4   0   4     8512.11     7685.05    187.60 o 
  -3   0   4     2843.70     2783.51     48.21 o 
  -2   0   4        8.01       -6.56     11.89 o 
  -1   0   4      446.00      379.94     14.46 o 
   0   0   4       66.02       56.93     13.39 o 
   1   0   4       28.29       48.56     14.59 o 
   2   0   4     3832.97     3748.42     92.13 o 
   3   0   4        4.19        6.26     14.59 o 
   4   0   4      232.76      266.47     29.31 o 
   5   0   4     1695.25     1613.10     61.69 o 
   6   0   4     4541.52     4161.99    114.05 o 
   7   0   4     1470.84     1440.22     64.82 o 
   8   0   4      568.45      573.72     52.96 o 
   9   0   4       93.27       45.83     35.84 o 
 -12   1   4        0.03      -12.27     26.92 o 
 -11   1   4      185.49      239.48     58.74 o 
 -10   1   4      111.85      156.17     20.29 o 
  -9   1   4     1597.28     1486.54     36.08 o 
  -8   1   4     1587.28     1627.87     35.09 o 
  -7   1   4       44.91       40.74     11.23 o 
  -6   1   4       94.19       92.87     11.10 o 
  -5   1   4      162.42      170.27     20.95 o 
  -4   1   4      311.64      285.32     12.31 o 
  -3   1   4      127.01       88.92      7.06 o 
  -2   1   4      749.54      671.06     13.81 o 
  -1   1   4      707.21      769.62     14.46 o 
   0   1   4     1284.56     1347.40     19.12 o 
   1   1   4      744.34      803.39     16.63 o 
   2   1   4      577.55      506.21     27.33 o 
   3   1   4      167.81      142.03     14.54 o 
   4   1   4        9.00        1.96     11.36 o 
   5   1   4      863.24      843.57     31.96 o 
   6   1   4      525.38      551.97     41.94 o 
   7   1   4       19.44       24.38     15.18 o 
   8   1   4      143.46      114.79     27.98 o 
   9   1   4       55.30       37.34     28.96 o 
 -12   2   4     1098.23     1029.74     54.90 o 
 -11   2   4      220.02      197.73     48.38 o 
 -10   2   4      355.55      414.70     42.32 o 
  -9   2   4      118.31      117.48     16.92 o 
  -8   2   4      122.53       89.11     14.33 o 
  -7   2   4     1278.56     1546.76     32.07 o 
  -6   2   4     4262.90     4541.77     59.36 o 
  -5   2   4    11608.61    11965.85    142.14 o 
  -4   2   4    12773.96    13135.61    157.20 o 
  -3   2   4     1629.95     1458.90     45.75 o 
  -2   2   4        5.73       -2.27      4.78 o 
  -1   2   4     1754.82     1715.88     34.40 o 
   0   2   4     5057.10     5347.88     55.43 o 
   1   2   4     6169.73     6447.43     76.68 o 
   2   2   4     5153.72     5014.20     63.13 o 
   3   2   4       36.58       30.11      7.71 o 
   4   2   4      102.73      117.63     12.26 o 
   5   2   4     1345.03     1314.54     62.85 o 
   6   2   4     6551.11     6416.33     93.17 o 
   7   2   4     1692.28     1603.44     41.20 o 
   8   2   4      727.12      773.16     40.39 o 
   9   2   4        9.82       -0.22     27.98 o 
 -11   3   4      587.95      581.84     36.74 o 
 -10   3   4     1094.53     1155.90     41.28 o 
  -9   3   4     5376.36     5373.70     76.72 o 
  -8   3   4       58.14       51.48     13.14 o 
  -7   3   4     2605.96     2728.01     44.54 o 
  -6   3   4      632.98      572.66     20.87 o 
  -5   3   4      116.89      132.24     12.00 o 
  -4   3   4    11939.76    12716.25    142.15 o 
  -3   3   4     4100.02     3746.05     43.84 o 
  -2   3   4     1911.30     1628.37     24.23 o 
  -1   3   4     2905.26     2949.05     35.83 o 
   0   3   4        3.43        0.84      4.98 o 
   1   3   4       23.49       17.27      5.01 o 
   2   3   4     5670.05     5697.60     71.37 o 
   3   3   4      940.99      794.96     20.32 o 
   4   3   4     2475.43     2521.58     37.43 o 
   5   3   4     3789.65     3572.27     60.50 o 
   6   3   4      478.00      434.74     22.64 o 
   7   3   4      168.86      162.96     26.73 o 
   8   3   4      821.42      808.82     63.79 o 
   9   3   4      378.01      449.74     66.69 o 
 -11   4   4      393.62      336.91     59.44 o 
 -10   4   4       89.89       58.49     21.60 o 
  -9   4   4       39.84       25.34     17.95 o 
  -8   4   4      171.06      160.85     25.10 o 
  -7   4   4      441.37      447.35     20.84 o 
  -6   4   4      314.77      367.57     17.68 o 
  -5   4   4     1423.79     1590.52     31.44 o 
  -4   4   4     2500.35     3038.73     38.99 o 
  -3   4   4       11.99        1.16      5.54 o 
  -2   4   4       89.62       88.88     10.16 o 
  -1   4   4      308.21      294.71      8.62 o 
   0   4   4     2473.64     2690.97     39.21 o 
   1   4   4     3151.15     3284.24     40.14 o 
   2   4   4      245.72      221.12      8.65 o 
   3   4   4      568.57      635.77     17.15 o 
   4   4   4      420.14      392.37     15.10 o 
   5   4   4       10.50        8.33     12.03 o 
   6   4   4       33.35       15.14     14.21 o 
   7   4   4      234.43      234.89     30.48 o 
   8   4   4       22.23       19.54     23.43 o 
   9   4   4       31.40        6.60     42.24 o 
 -11   5   4      300.14      218.62     40.22 o 
 -10   5   4     1891.93     1842.60     52.44 o 
  -9   5   4     2621.93     2665.77     60.19 o 
  -8   5   4     3385.09     3450.98     81.54 o 
  -7   5   4     1606.49     1545.60     36.64 o 
  -6   5   4        0.81       -1.08     10.38 o 
  -5   5   4        9.22       17.47      8.19 o 
  -3   5   4    20381.07    20921.41    312.17 o 
  -2   5   4     3525.43     3166.24     40.22 o 
  -1   5   4     9435.24     9748.06     86.89 o 
   0   5   4     2994.24     3112.34     34.73 o 
   1   5   4      668.79      709.75     14.59 o 
   2   5   4     1978.59     1950.12     26.24 o 
   3   5   4     2534.48     2309.84     30.17 o 
   4   5   4     4784.67     4490.43     58.12 o 
   5   5   4     2350.92     2321.12     47.29 o 
   6   5   4     1151.40     1125.21     33.89 o 
   7   5   4       11.39       21.05     40.14 o 
   8   5   4      595.54      565.44     37.89 o 
   9   5   4     1421.52     1591.92     92.93 o 
 -11   6   4     3306.31     3372.47     77.55 o 
 -10   6   4     1782.71     1671.98     62.36 o 
  -9   6   4       87.53       47.60     24.78 o 
  -8   6   4     1643.79     1700.04    118.31 o 
  -7   6   4     1427.50     1318.56     64.72 o 
  -6   6   4     3649.25     3488.00     56.56 o 
  -5   6   4     8463.60     8789.72    110.08 o 
  -4   6   4      583.61      454.58     20.65 o 
  -3   6   4     1355.58     1362.11     32.25 o 
  -2   6   4       12.61        5.32      6.59 o 
  -1   6   4     8799.65     8969.64     91.45 o 
   0   6   4    21463.95    22693.63    188.51 o 
   1   6   4    13518.58    14995.99    172.60 o 
   2   6   4     5154.95     5242.51     54.67 o 
   3   6   4      212.61      154.81     12.31 o 
   4   6   4       54.80       31.42     10.37 o 
   5   6   4       49.52       35.58     13.72 o 
   6   6   4     4780.16     4720.06     77.54 o 
   7   6   4     4355.57     4378.41     98.69 o 
   8   6   4     1973.46     2026.86    160.95 o 
   9   6   4     1345.31     1360.51     58.58 o 
 -11   7   4        0.58       25.75     48.80 o 
 -10   7   4       59.58       13.40     28.14 o 
  -9   7   4      366.58      301.60     33.72 o 
  -8   7   4       60.50       36.66     36.07 o 
  -7   7   4      130.44       84.06     21.52 o 
  -6   7   4      560.32      561.84     31.37 o 
  -5   7   4      456.19      413.05     44.27 o 
  -4   7   4      265.50      267.46     19.90 o 
  -3   7   4       10.89       12.49      8.54 o 
  -2   7   4     1289.95     1374.94     53.89 o 
  -1   7   4     1126.16     1156.45     28.49 o 
   0   7   4     8887.62     9620.74     99.36 o 
   1   7   4     1585.15     1781.03     28.97 o 
   2   7   4      487.75      494.06     15.56 o 
   3   7   4       38.30       29.80      8.71 o 
   4   7   4       14.13       11.28     10.28 o 
   5   7   4        0.07      -11.47     11.47 o 
   6   7   4      270.47      290.17     31.57 o 
   7   7   4       58.95       49.24     23.42 o 
   8   7   4       14.62       -1.55     24.69 o 
 -11   8   4      738.83      826.67     52.48 o 
 -10   8   4      757.31      844.40     48.66 o 
  -9   8   4      267.56      136.36     29.38 o 
  -8   8   4     1458.47     1405.56     56.79 o 
  -7   8   4     1646.95     1593.24     53.11 o 
  -6   8   4     1783.79     1850.51     54.86 o 
  -4   8   4     1323.42     1152.16     39.27 o 
  -3   8   4        9.09        8.99     13.01 o 
  -2   8   4       75.94       54.17     13.70 o 
  -1   8   4     5131.84     4773.94     68.18 o 
   0   8   4      794.26      679.05     27.62 o 
   1   8   4      862.28      743.31     19.21 o 
   2   8   4     1187.91     1112.42     30.08 o 
   3   8   4      121.08       93.89     18.88 o 
   4   8   4      118.48      128.02     15.17 o 
   5   8   4      379.75      371.13     32.52 o 
   6   8   4       25.99       22.64     20.93 o 
   7   8   4      592.52      561.60     37.61 o 
   8   8   4     1848.63     1905.53     67.21 o 
 -10   9   4     1023.17      981.76     52.53 o 
  -9   9   4      232.23      217.79     33.23 o 
  -8   9   4     2104.00     2016.72     63.71 o 
  -7   9   4       21.17        4.15     18.62 o 
  -6   9   4       12.99        6.67     16.50 o 
  -5   9   4     1418.21     1437.24     47.00 o 
  -4   9   4      893.50      816.61     34.29 o 
  -3   9   4      841.96      705.88     29.74 o 
  -2   9   4     3543.42     3284.77     68.08 o 
  -1   9   4     2238.96     2040.08     48.72 o 
   0   9   4       40.76       89.49     15.79 o 
   1   9   4      358.46      358.71     15.27 o 
   2   9   4     2730.70     2958.59     50.00 o 
   3   9   4     2319.90     2420.82     45.40 o 
   4   9   4     1875.56     1939.48     43.04 o 
   5   9   4     2585.21     2627.08     56.70 o 
   6   9   4      512.49      505.12     34.36 o 
   7   9   4       79.07       79.48     27.63 o 
   8   9   4      176.13      168.50     33.19 o 
 -10  10   4      104.72       97.74     35.01 o 
  -9  10   4        7.50        4.14     26.61 o 
  -8  10   4      117.85       56.55     24.92 o 
  -7  10   4       47.35       52.77     22.56 o 
  -6  10   4      115.37       48.73     20.25 o 
  -5  10   4       74.58       42.50     26.38 o 
  -4  10   4        5.32        0.19     14.88 o 
  -2  10   4      239.28      198.28     30.58 o 
  -1  10   4      699.68      673.16     28.98 o 
   1  10   4      157.10      125.24     18.75 o 
   2  10   4       23.68       16.93     10.16 o 
   3  10   4        5.33       -7.10     10.79 o 
   4  10   4        1.06       -4.69     13.87 o 
   5  10   4      604.62      524.12     26.77 o 
   6  10   4      139.34      128.04     28.07 o 
   7  10   4      419.57      465.86     42.75 o 
   8  10   4        0.28      -11.96     28.93 o 
 -10  11   4      662.93      717.82     48.57 o 
  -9  11   4     1415.39     1464.28     95.40 o 
  -8  11   4     1475.99     1512.93     58.50 o 
  -7  11   4     1014.93     1056.17     65.09 o 
  -6  11   4        3.69        6.32     18.49 o 
  -5  11   4      174.10      117.15     21.84 o 
  -4  11   4     3216.10     3158.24     99.69 o 
  -3  11   4     4052.66     3831.55     80.85 o 
  -2  11   4     2172.75     2042.85     53.93 o 
  -1  11   4     2515.13     2444.30     58.67 o 
   0  11   4      106.53       73.12     19.79 o 
   1  11   4      180.46      142.95     16.45 o 
   2  11   4      580.93      580.04     27.88 o 
   3  11   4     3573.16     3723.69     55.33 o 
   4  11   4     4731.64     4728.80     77.99 o 
   5  11   4     1914.41     1896.61     59.04 o 
   6  11   4      559.43      571.31     50.86 o 
   7  11   4       10.54      -21.91     25.24 o 
  -9  12   4      176.69      129.22     53.43 o 
  -8  12   4       41.48       75.57     27.49 o 
  -7  12   4      543.72      554.60     52.10 o 
  -6  12   4     2586.99     2525.31     70.63 o 
  -5  12   4     2878.31     2820.53     86.70 o 
  -4  12   4     1710.24     1797.98     54.75 o 
  -3  12   4      575.39      618.96     32.45 o 
  -2  12   4       22.84       -7.02     15.64 o 
  -1  12   4      151.11      124.02     21.16 o 
   0  12   4       27.71       23.33     16.92 o 
   1  12   4     1816.93     1692.38     71.61 o 
   2  12   4      686.20      714.10     27.03 o 
   3  12   4       83.43       61.96     25.12 o 
   4  12   4      221.32      229.67     26.06 o 
   5  12   4     1260.58     1232.14     49.09 o 
   6  12   4     1337.61     1292.79     54.99 o 
   7  12   4      464.24      469.51     85.70 o 
  -9  13   4       85.21       49.17     37.71 o 
  -8  13   4      638.06      670.83     62.49 o 
  -7  13   4     1063.73     1066.86     48.19 o 
  -6  13   4        7.87        8.79     22.60 o 
  -5  13   4       69.54       36.31     21.83 o 
  -4  13   4        3.40      -18.17     18.17 o 
  -3  13   4     5672.59     5893.57    113.99 o 
  -2  13   4     2241.46     2170.80    146.63 o 
  -1  13   4     1420.72     1462.54     48.45 o 
   0  13   4      341.07      399.97     50.06 o 
   1  13   4      217.92      209.38     36.57 o 
   2  13   4       64.47       44.33     20.98 o 
   3  13   4     1059.88     1080.55     61.29 o 
   4  13   4      346.06      386.95     28.42 o 
   5  13   4       23.49       44.08     26.04 o 
   6  13   4       23.41       -8.26     40.90 o 
   7  13   4       15.79       -4.21     30.67 o 
  -8  14   4      306.15      285.68     37.78 o 
  -7  14   4      199.69      242.46     34.60 o 
  -6  14   4     3331.56     3408.83     87.02 o 
  -5  14   4     3156.40     3244.61     89.24 o 
  -4  14   4     1405.43     1437.95     52.40 o 
  -3  14   4       92.92       84.67     22.50 o 
  -2  14   4      182.27      133.80     22.38 o 
  -1  14   4     1400.97     1390.97     48.75 o 
   0  14   4     1205.83     1274.37     55.16 o 
   1  14   4     1101.54     1253.63     46.17 o 
   2  14   4     2079.54     2110.02     60.73 o 
   3  14   4      524.20      513.76     47.57 o 
   4  14   4       10.55        0.07     32.31 o 
   5  14   4     1259.80     1238.92     53.24 o 
   6  14   4     1359.18     1329.44     86.94 o 
  -8  15   4     1418.88     1330.59     59.68 o 
  -7  15   4      673.55      626.12     41.94 o 
  -6  15   4      685.83      705.50     43.92 o 
  -5  15   4       30.10       16.49     24.57 o 
  -4  15   4      219.21      226.10     57.09 o 
  -3  15   4     2458.92     2576.59     72.36 o 
  -2  15   4      850.34      950.71     56.19 o 
  -1  15   4      209.88      190.89     70.72 o 
   0  15   4     1145.75     1093.89     45.38 o 
   1  15   4       10.74        7.22     21.31 o 
   2  15   4      470.53      471.73     52.03 o 
   3  15   4     1384.25     1312.05     73.15 o 
   4  15   4     1657.80     1645.08     84.61 o 
   5  15   4       19.61       47.10     39.50 o 
  -7  16   4      168.20      108.01     34.57 o 
  -6  16   4      350.27      316.94     37.67 o 
  -5  16   4        6.70      -12.34     26.02 o 
  -4  16   4     1011.18      907.22     46.14 o 
  -3  16   4      135.16       82.60     25.36 o 
  -2  16   4      833.16      825.08     42.77 o 
  -1  16   4     1376.60     1404.52     52.57 o 
   0  16   4      758.90      790.83     41.92 o 
   1  16   4      176.31      161.45     40.34 o 
   3  16   4       87.40       42.50     39.64 o 
   4  16   4      160.24      124.18     44.70 o 
   5  16   4      234.28      383.99     59.62 o 
  -6  17   4       12.07        4.90     28.75 o 
  -5  17   4      381.38      391.45     44.14 o 
  -4  17   4     1060.36     1032.86     51.39 o 
  -3  17   4     1635.64     1823.85     65.92 o 
  -2  17   4     4013.89     3988.80     97.11 o 
  -1  17   4     1574.90     1584.12     60.32 o 
   0  17   4      255.61      225.83     34.04 o 
   1  17   4      206.77      167.11     30.80 o 
   2  17   4       20.22       20.18     25.41 o 
   3  17   4     1552.98     1595.31     87.94 o 
   4  17   4     1339.45     1422.64     84.27 o 
  -5  18   4        3.34        9.18     30.23 o 
  -4  18   4       29.53       72.74     34.71 o 
  -3  18   4      171.21      159.19     33.15 o 
  -2  18   4      318.64      293.91     37.98 o 
  -1  18   4       63.01       59.59     28.11 o 
   0  18   4        3.57      -26.97     26.97 o 
   1  18   4      306.21      328.47     87.87 o 
   2  18   4        1.51        2.65     28.81 o 
   3  18   4       85.05       65.15     45.90 o 
  -4  19   4      394.46      370.82     64.55 o 
  -3  19   4      538.44      608.33     50.95 o 
  -2  19   4      486.95      445.80     60.46 o 
  -1  19   4       72.78       73.13     31.44 o 
   0  19   4       74.82       68.69     46.17 o 
   1  19   4      105.75       61.96     32.87 o 
   2  19   4      327.53      463.73     66.02 o 
 -12   1   5      379.75      368.34     47.61 o 
 -11   1   5      744.38      713.72     36.59 o 
 -10   1   5     2084.83     1994.03     52.96 o 
  -9   1   5      350.05      367.04     21.18 o 
  -8   1   5      243.27      286.38     47.11 o 
  -7   1   5      379.64      352.65     24.22 o 
  -6   1   5     3258.31     2836.73    122.58 o 
  -5   1   5    10462.37    10594.39    124.52 o 
  -4   1   5     7995.08     9114.67     92.33 o 
  -3   1   5      125.91       81.17     12.08 o 
  -1   1   5       53.12       45.34      6.37 o 
   0   1   5       14.05        9.87      5.19 o 
   1   1   5     4658.46     4382.39     68.50 o 
   2   1   5     6563.87     6455.77    102.90 o 
   3   1   5     6782.69     6704.99    108.27 o 
   4   1   5     1093.28     1066.28     35.40 o 
   5   1   5       58.55       49.55     16.25 o 
   6   1   5      131.44      165.33     22.68 o 
   7   1   5     1609.93     1634.63     43.74 o 
   8   1   5      672.49      715.48     60.02 o 
   9   1   5      379.69      436.70     93.13 o 
 -12   2   5      425.75      394.30     75.93 o 
 -11   2   5      710.79      803.88     38.39 o 
 -10   2   5       11.47       -5.25     18.88 o 
  -9   2   5       50.72       30.99     14.20 o 
  -8   2   5       21.82       27.17     14.65 o 
  -7   2   5      278.71      220.71     25.60 o 
  -6   2   5     1511.92     1408.28     51.87 o 
  -5   2   5       41.85       50.35      8.76 o 
  -4   2   5      188.62      204.77     10.70 o 
  -3   2   5     1564.80     1699.34     35.11 o 
  -2   2   5       11.91        0.36      5.14 o 
  -1   2   5     2056.96     2131.13     29.16 o 
   0   2   5     4661.95     4958.82     53.59 o 
   1   2   5     1651.76     1686.33     29.35 o 
   2   2   5       42.71       43.51      7.93 o 
   3   2   5       30.04       12.89      7.97 o 
   4   2   5      871.57      852.67     32.48 o 
   5   2   5     5374.27     5313.05     97.06 o 
   6   2   5     1378.35     1343.61     37.67 o 
   7   2   5      759.06      744.86     31.38 o 
   8   2   5       97.59      116.78     28.53 o 
   9   2   5        1.77       -2.79     28.24 o 
 -12   3   5       18.71       59.46     28.40 o 
 -11   3   5        0.66      -22.53     22.53 o 
 -10   3   5      401.88      472.26     47.04 o 
  -9   3   5     2193.97     2216.28     83.37 o 
  -8   3   5     2079.34     2302.04     49.13 o 
  -7   3   5       52.59       23.76     13.58 o 
  -6   3   5      115.18       75.67     17.96 o 
  -5   3   5     3800.27     4096.07     57.16 o 
  -4   3   5      173.73      209.31     18.70 o 
  -2   3   5     2297.98     2679.60     60.13 o 
  -1   3   5       92.91       87.59      8.05 o 
   0   3   5     1090.91     1198.64     20.39 o 
   1   3   5      579.31      585.55     17.40 o 
   2   3   5      131.36      110.73     10.79 o 
   3   3   5      278.85      265.47     14.15 o 
   4   3   5      449.11      433.23     24.33 o 
   5   3   5      226.80      305.20     21.87 o 
   6   3   5       41.01       40.15     16.03 o 
   7   3   5      168.52      141.57     26.50 o 
   8   3   5       18.99       17.78     23.92 o 
 -11   4   5      800.21      748.47     48.72 o 
 -10   4   5        3.23      -13.53     24.59 o 
  -9   4   5      846.89      817.38     42.91 o 
  -8   4   5     5294.31     5216.85    118.75 o 
  -7   4   5     3975.47     3849.21     63.57 o 
  -6   4   5     5097.78     5352.15     76.67 o 
  -5   4   5     3483.29     3729.76     87.43 o 
  -4   4   5       90.26       74.84      9.91 o 
  -3   4   5     3614.63     4066.26     49.27 o 
  -2   4   5     4934.78     5095.05     57.76 o 
  -1   4   5    11225.40    11961.89    167.78 o 
   0   4   5     9698.83     9870.88    172.97 o 
   1   4   5    30388.70    33603.24    419.97 o 
   2   4   5      110.52      125.90     11.72 o 
   3   4   5       95.44       76.34     10.29 o 
   4   4   5     1058.53     1036.83     34.66 o 
   5   4   5      267.31      269.58     21.27 o 
   6   4   5     2691.73     2697.13     56.21 o 
   7   4   5     1721.36     1769.48     59.58 o 
   8   4   5       65.00      106.36     29.21 o 
 -11   5   5     1336.68     1395.98     61.02 o 
 -10   5   5     4233.81     4230.08    102.26 o 
  -9   5   5     2787.76     2797.40     76.79 o 
  -8   5   5      258.92      182.94     27.87 o 
  -7   5   5      243.14      183.63     25.28 o 
  -6   5   5      308.12      285.92     25.85 o 
  -5   5   5     3278.83     3170.43     68.77 o 
  -4   5   5     6247.05     6344.79    108.43 o 
  -3   5   5    11414.35    11680.38    116.52 o 
  -2   5   5      591.44      490.03     16.74 o 
  -1   5   5     1292.41     1306.44     20.19 o 
   0   5   5     2398.25     2446.03     30.46 o 
   1   5   5    12516.53    13701.68    133.16 o 
   2   5   5     2446.18     2353.58     30.10 o 
   3   5   5      270.03      265.96     17.88 o 
   4   5   5      896.73      883.45     28.74 o 
   5   5   5      973.97      961.90     36.51 o 
   6   5   5      144.12      134.46     23.04 o 
   7   5   5     3116.36     3112.67    140.10 o 
   8   5   5     1496.99     1501.59     58.68 o 
 -11   6   5      151.19       40.58     56.46 o 
 -10   6   5        0.47       -7.67     26.51 o 
  -9   6   5        4.64       -2.63     22.81 o 
  -8   6   5      492.36      489.02     33.73 o 
  -7   6   5     3296.22     3282.34    110.32 o 
  -6   6   5      338.23      421.14     26.37 o 
  -5   6   5        7.73       12.46     13.54 o 
  -4   6   5      157.57      135.56     17.05 o 
  -3   6   5        9.33        3.27      6.99 o 
  -2   6   5     2463.65     2580.71     37.37 o 
  -1   6   5     1798.60     1819.97     25.47 o 
   0   6   5     6393.22     7131.81     69.09 o 
   1   6   5     1063.62     1111.91     20.03 o 
   2   6   5       10.09        0.10      6.89 o 
   3   6   5       45.31       39.85      9.98 o 
   4   6   5        2.15       14.56     12.90 o 
   5   6   5     2018.83     2123.99     47.70 o 
   6   6   5     1960.14     1899.78     49.02 o 
   7   6   5      183.48      158.75     35.57 o 
   8   6   5        3.35       -7.77     26.07 o 
 -11   7   5     2302.67     2553.77    135.20 o 
 -10   7   5     3170.31     3181.14     88.50 o 
  -9   7   5     3051.52     3094.78     99.49 o 
  -8   7   5      754.22      730.54     39.89 o 
  -7   7   5       39.15       40.70     19.25 o 
  -6   7   5      131.89      111.94     19.95 o 
  -5   7   5     2420.49     2425.02     60.51 o 
  -4   7   5     3137.33     3275.03     51.37 o 
  -3   7   5     7256.54     7416.15     94.27 o 
  -2   7   5    11543.36    12495.70    149.52 o 
  -1   7   5      600.31      590.77     17.32 o 
   0   7   5        4.84       -6.55      6.55 o 
   1   7   5     2386.51     2355.75     32.26 o 
   2   7   5     3937.19     4222.80     64.41 o 
   3   7   5     1962.96     2164.40     37.84 o 
   4   7   5       15.93        6.27     10.58 o 
   5   7   5      468.72      458.03     25.85 o 
   6   7   5       12.19        4.31     20.94 o 
   7   7   5      822.60      780.51     43.90 o 
   8   7   5     2150.35     2298.26    172.28 o 
 -11   8   5      222.10      143.43     36.41 o 
 -10   8   5        6.14       -0.63     27.55 o 
  -9   8   5      263.08      241.65     34.60 o 
  -8   8   5      942.89      950.49     45.63 o 
  -7   8   5      973.39     1049.64     44.71 o 
  -6   8   5     2675.62     2732.65     69.03 o 
  -5   8   5     2638.39     2634.76     64.52 o 
  -4   8   5        5.68        1.39      9.86 o 
  -3   8   5        4.59       -5.41      9.14 o 
  -2   8   5      907.23      829.72     21.19 o 
  -1   8   5      492.95      475.00     15.84 o 
   0   8   5    12094.07    13139.55    118.85 o 
   1   8   5       75.49       74.97      9.59 o 
   2   8   5      448.79      444.01     16.98 o 
   3   8   5       35.94       19.43     11.36 o 
   4   8   5      133.50      127.74     18.67 o 
   5   8   5      125.86      123.91     19.81 o 
   6   8   5       82.01       66.62     24.04 o 
   7   8   5      175.92      172.19     34.77 o 
   8   8   5      101.10       92.04     58.32 o 
 -10   9   5       74.89       24.01     32.36 o 
  -9   9   5       44.45        9.78     25.88 o 
  -8   9   5      645.42      581.90     38.89 o 
  -7   9   5      484.40      437.31     36.11 o 
  -6   9   5      207.63      222.65     27.84 o 
  -5   9   5       51.94       47.08     18.10 o 
  -4   9   5     2270.67     2564.67     46.07 o 
  -3   9   5       39.04       27.25     10.68 o 
  -2   9   5     5777.54     5919.91    110.62 o 
  -1   9   5      154.74      194.08     20.84 o 
   0   9   5     2218.50     2327.32     37.42 o 
   1   9   5      308.79      313.19     15.63 o 
   2   9   5     1291.95     1207.86     28.05 o 
   3   9   5      475.32      526.93     20.57 o 
   4   9   5      620.15      698.99     24.56 o 
   5   9   5       17.69       20.33     16.29 o 
   6   9   5      197.00      154.32     43.93 o 
   7   9   5        5.83       -9.61     25.65 o 
 -10  10   5        5.10      -11.92     30.17 o 
  -9  10   5     1151.62     1003.81     51.13 o 
  -8  10   5      268.03      264.57     33.42 o 
  -7  10   5     4572.86     4265.43     97.78 o 
  -6  10   5      924.04      903.66     40.99 o 
  -5  10   5      349.63      326.73     30.04 o 
  -4  10   5      132.63      102.39     22.25 o 
  -3  10   5       32.60       19.68     15.01 o 
  -2  10   5     3608.66     3533.93     74.85 o 
  -1  10   5     2439.78     2464.65     47.56 o 
   0  10   5     1447.17     1453.65     34.91 o 
   1  10   5      477.40      404.33     17.55 o 
   2  10   5       49.03       38.28     11.38 o 
   3  10   5      372.70      404.74     20.70 o 
   4  10   5     1887.19     1998.19     40.78 o 
   5  10   5     1690.26     1765.07     69.28 o 
   6  10   5     1795.57     1877.21     65.56 o 
   7  10   5      926.14     1046.65     52.82 o 
 -10  11   5      210.20      122.40     37.34 o 
  -9  11   5        1.39        6.14     28.89 o 
  -8  11   5        0.49       15.58     24.16 o 
  -7  11   5      104.49       69.95     32.74 o 
  -6  11   5      734.25      750.92     53.69 o 
  -5  11   5      598.05      551.99     32.95 o 
  -4  11   5     2508.71     2486.71     64.68 o 
  -3  11   5        2.09        2.31     16.50 o 
  -2  11   5      198.23      125.36     23.38 o 
  -1  11   5      729.23      843.11     34.29 o 
   0  11   5       52.11       43.51     13.28 o 
   1  11   5       92.83       63.35     18.60 o 
   2  11   5        3.95      -11.23     11.23 o 
   3  11   5        6.47        0.28     14.54 o 
   4  11   5        2.79       -3.25     13.98 o 
   5  11   5        4.23       -5.10     30.38 o 
   6  11   5        0.84      -20.04     25.86 o 
   7  11   5        6.57       -2.53     30.78 o 
  -9  12   5      100.20       57.49     45.83 o 
  -8  12   5     2490.58     2325.05    103.59 o 
  -7  12   5     2019.00     1938.08     64.10 o 
  -6  12   5      613.23      577.62     47.47 o 
  -5  12   5     1132.48     1208.46     50.10 o 
  -4  12   5       42.52        3.36     18.17 o 
  -3  12   5     1702.97     1732.27     52.85 o 
  -2  12   5     2851.93     2868.51     69.18 o 
  -1  12   5     1457.03     1355.22     45.21 o 
   1  12   5      363.44      383.56     23.78 o 
   2  12   5      239.71      213.31     23.66 o 
   3  12   5     1074.42     1058.79     72.51 o 
   4  12   5     3048.02     3062.75     62.91 o 
   5  12   5     2242.70     2227.09     91.27 o 
   6  12   5      681.70      759.57     47.41 o 
  -9  13   5     1666.40     1627.54     65.67 o 
  -8  13   5      173.62      160.75     35.91 o 
  -7  13   5       16.86        8.61     23.20 o 
  -6  13   5      740.69      752.81     42.20 o 
  -5  13   5     3225.42     3047.33     78.85 o 
  -4  13   5     1584.28     1421.76     51.05 o 
  -3  13   5     3285.69     3141.50    101.93 o 
  -2  13   5      136.69      127.95     23.77 o 
  -1  13   5       16.68       13.04     18.42 o 
   0  13   5      983.46      893.83     74.21 o 
   1  13   5      169.57      160.22     50.90 o 
   2  13   5     3388.76     3350.67     78.52 o 
   3  13   5     2840.94     2900.02     73.11 o 
   4  13   5     1003.73     1026.32     38.07 o 
   5  13   5      363.86      296.20     38.28 o 
   6  13   5      444.95      538.36     60.59 o 
  -8  14   5       91.41       67.45     32.43 o 
  -7  14   5      148.33      102.49     32.58 o 
  -6  14   5        0.87       -3.09     24.21 o 
  -5  14   5        0.12        9.52     23.67 o 
  -4  14   5        0.01       -1.30     21.31 o 
  -3  14   5     2691.68     2785.60     73.94 o 
  -2  14   5      271.88      212.06     28.11 o 
  -1  14   5        8.96       11.71     19.57 o 
   0  14   5      295.53      281.83     43.00 o 
   1  14   5       24.28       25.25     20.41 o 
   2  14   5       20.03       29.05     31.78 o 
   3  14   5      156.69      256.75     45.63 o 
   4  14   5       82.07      124.33     45.77 o 
   5  14   5       38.17       32.51     29.42 o 
  -8  15   5      750.01      740.59     77.48 o 
  -7  15   5        1.84      -10.86     27.56 o 
  -6  15   5      209.14      165.41     32.38 o 
  -5  15   5      529.20      480.16     40.57 o 
  -4  15   5      950.81      953.44     44.93 o 
  -3  15   5      149.18      138.17     27.95 o 
  -2  15   5      897.35      876.63     41.94 o 
  -1  15   5        6.83       23.59     21.67 o 
   0  15   5      115.11       78.58     36.01 o 
   1  15   5       49.76       13.56     23.33 o 
   2  15   5     1295.47     1436.16     75.68 o 
   3  15   5     1654.95     1779.78     84.67 o 
   4  15   5     1649.11     1702.57     86.60 o 
   5  15   5       13.62       53.16     44.70 o 
  -7  16   5     1511.16     1497.50     64.29 o 
  -6  16   5      801.39      842.93     48.85 o 
  -5  16   5      151.80      128.37     30.61 o 
  -4  16   5      532.20      571.95     38.62 o 
  -3  16   5      463.37      497.41     39.47 o 
  -2  16   5     4632.87     4510.95    103.02 o 
  -1  16   5     2950.26     3085.35     80.73 o 
   0  16   5     2275.38     2371.58     69.47 o 
   1  16   5      364.33      419.90     55.76 o 
   2  16   5      691.24      668.85     57.89 o 
   3  16   5        4.21       19.39     38.11 o 
   4  16   5      600.65      586.58     60.42 o 
  -6  17   5       86.36       72.17     32.13 o 
  -5  17   5      463.87      518.35     44.57 o 
  -4  17   5        2.37        1.10     26.72 o 
  -3  17   5       85.82       12.20     27.77 o 
  -2  17   5       28.44        4.76     26.03 o 
  -1  17   5      326.84      266.61     35.33 o 
   0  17   5      178.83      118.86     29.88 o 
   1  17   5      241.61      149.53     56.96 o 
   2  17   5      340.27      346.75     56.03 o 
   3  17   5        6.27       20.72     42.04 o 
  -5  18   5       39.38       17.55     31.44 o 
  -4  18   5      273.80      288.52     40.55 o 
  -3  18   5      174.05       93.99     32.64 o 
  -2  18   5      350.74      370.32     41.33 o 
  -1  18   5     1309.36     1373.24     69.08 o 
   0  18   5     1226.33     1358.22     56.66 o 
   1  18   5     1422.12     1340.60     56.90 o 
   2  18   5      156.31      208.98     52.63 o 
  -4  19   5      273.26      258.07     40.19 o 
  -3  19   5     1198.68     1226.74     59.52 o 
  -2  19   5     1106.31     1180.15     56.90 o 
  -1  19   5      494.38      495.59     91.47 o 
   0  19   5      342.96      229.03     66.42 o 
 -12   0   6      101.67       15.32     48.50 o 
 -11   0   6      303.09      369.93     62.35 o 
 -10   0   6      744.06      881.16     66.02 o 
  -9   0   6     4605.60     5426.14    162.15 o 
  -8   0   6      738.88      651.60     49.76 o 
  -7   0   6     5354.74     5664.77    154.36 o 
  -6   0   6     3448.79     3360.97    103.79 o 
  -5   0   6       54.83       46.68     14.76 o 
  -4   0   6     6823.76     7173.60    109.47 o 
  -3   0   6       25.97       14.30     20.92 o 
  -2   0   6     1750.03     1524.33     35.44 o 
  -1   0   6      656.13      523.20     19.49 o 
   0   0   6     7725.83     7775.86    172.04 o 
   1   0   6     3460.27     3685.28     59.02 o 
   2   0   6     1681.66     1595.85     59.76 o 
   3   0   6     5057.31     4746.03    124.38 o 
   4   0   6     2610.44     2590.79     86.87 o 
   5   0   6     6009.17     5974.01    154.09 o 
   6   0   6     1562.41     1582.72     70.55 o 
   7   0   6        5.62       14.19     32.91 o 
   8   0   6      145.22       74.88     38.77 o 
 -12   1   6      469.74      577.07     59.52 o 
 -11   1   6      558.61      604.28     55.46 o 
 -10   1   6       51.29       30.57     30.04 o 
  -9   1   6      244.37      234.17     30.34 o 
  -8   1   6       14.74       33.79     20.75 o 
  -7   1   6      364.51      348.56     29.37 o 
  -6   1   6      992.03     1000.54     37.85 o 
  -5   1   6     2125.49     1945.72     43.76 o 
  -4   1   6     9737.03    10470.49    105.91 o 
  -3   1   6      127.24      116.53      9.26 o 
  -2   1   6       57.19       36.00      9.41 o 
  -1   1   6       71.43       45.43      7.37 o 
   0   1   6     3236.98     3276.50     41.79 o 
   1   1   6      172.49      231.88     11.57 o 
   2   1   6     1484.50     1456.08     41.00 o 
   3   1   6       88.67       67.75     17.05 o 
   4   1   6       54.37       60.90     17.14 o 
   5   1   6       16.76       35.59     17.73 o 
   6   1   6      578.31      580.56     33.11 o 
   7   1   6      489.78      508.30     29.90 o 
   8   1   6      196.56      160.02     49.30 o 
 -12   2   6        2.53        5.35     67.38 o 
 -11   2   6       89.95       53.41     31.40 o 
 -10   2   6      580.88      672.04     60.42 o 
  -9   2   6      614.55      684.06     38.85 o 
  -8   2   6    12204.76    12843.76    206.00 o 
  -7   2   6      669.39      592.35     33.21 o 
  -6   2   6     1064.18      860.00     35.34 o 
  -5   2   6       17.81       -1.88      7.35 o 
  -3   2   6     1540.63     1467.52     25.49 o 
  -1   2   6      385.29      307.56     11.50 o 
   0   2   6      106.80       68.33      7.52 o 
   1   2   6      263.08      274.64     13.13 o 
   2   2   6     1474.61     1456.59     27.98 o 
   3   2   6     4088.68     4092.80     79.46 o 
   4   2   6     3397.21     3266.89    183.47 o 
   5   2   6       32.68       50.74     18.91 o 
   6   2   6      344.27      384.11     32.41 o 
   7   2   6       44.01       17.99     18.79 o 
   8   2   6       39.68        0.37     27.81 o 
 -12   3   6      628.06      626.18     55.43 o 
 -11   3   6     3549.99     3596.54     98.22 o 
 -10   3   6     1710.73     1817.73    112.02 o 
  -9   3   6        8.94      -17.94     22.51 o 
  -8   3   6        3.85      -17.44     17.44 o 
  -7   3   6      538.08      527.92     30.68 o 
  -6   3   6     4529.59     4340.63     88.02 o 
  -5   3   6    14598.68    14340.86    140.90 o 
  -4   3   6     4931.47     4622.20     55.78 o 
  -3   3   6     1875.34     2137.78     36.27 o 
  -2   3   6      717.48      655.51     31.69 o 
  -1   3   6     1715.36     1688.06     27.18 o 
   0   3   6     5701.90     5565.60     61.45 o 
   1   3   6    11328.76    11544.52    133.42 o 
   2   3   6     5595.67     5451.67    111.86 o 
   3   3   6     1336.62     1272.87     39.94 o 
   4   3   6      210.67      213.59     23.81 o 
   5   3   6        7.62       16.27     17.16 o 
   6   3   6     3204.01     3145.26     63.32 o 
   7   3   6     2384.88     2517.67     73.99 o 
   8   3   6      774.27      725.37     43.05 o 
 -11   4   6       81.06       63.21     31.43 o 
 -10   4   6      489.74      407.12     41.57 o 
  -9   4   6       14.63       -5.29     22.98 o 
  -8   4   6        6.54        3.01     24.78 o 
  -7   4   6      212.54      120.37     25.18 o 
  -6   4   6        1.03        5.19     19.09 o 
  -5   4   6       43.73       -5.34      8.74 o 
  -4   4   6     2450.66     2447.79     36.22 o 
  -3   4   6     4468.23     4563.53     55.45 o 
  -2   4   6      885.35      849.85     22.93 o 
  -1   4   6      210.95      185.75     11.36 o 
   0   4   6      645.92      630.55     19.81 o 
   1   4   6      483.79      518.15     18.71 o 
   2   4   6       25.24        8.13      9.82 o 
   3   4   6      308.92      326.81     24.17 o 
   4   4   6      215.95      189.57     23.88 o 
   5   4   6       67.18       45.66     15.96 o 
   6   4   6      194.32      245.92     24.25 o 
   7   4   6       95.92       86.94     27.34 o 
   8   4   6      176.59      182.88     35.89 o 
 -11   5   6     1267.48     1382.94     61.66 o 
 -10   5   6      661.25      730.47     43.86 o 
  -9   5   6     1337.18     1340.60     53.38 o 
  -8   5   6      375.85      406.66     36.47 o 
  -7   5   6      342.00      395.79     33.03 o 
  -6   5   6     4390.68     4486.21    112.65 o 
  -5   5   6     1387.76     1169.82     26.56 o 
  -3   5   6      459.94      442.65     15.46 o 
  -2   5   6     1092.88     1094.03     20.63 o 
  -1   5   6      586.22      528.01     15.92 o 
   0   5   6     2095.08     2041.33     41.28 o 
   1   5   6     5329.68     5359.04     87.66 o 
   2   5   6     2916.26     3052.47     44.34 o 
   3   5   6      739.50      690.03     25.30 o 
   4   5   6      149.81      180.21     31.38 o 
   5   5   6      963.82      930.81     32.46 o 
   6   5   6       69.37       60.95     19.27 o 
   7   5   6      797.98      769.10     44.29 o 
   8   5   6      543.70      531.45     40.01 o 
 -11   6   6      425.50      373.99     44.63 o 
 -10   6   6     1522.86     1476.65     59.81 o 
  -9   6   6     2695.04     2604.86    100.19 o 
  -8   6   6     3945.86     4101.58    108.75 o 
  -7   6   6     1001.56     1083.58     44.35 o 
  -6   6   6     1272.00     1205.83     43.29 o 
  -5   6   6       13.00       10.98     13.94 o 
  -4   6   6     2446.65     2310.95     36.43 o 
  -3   6   6     4274.73     3917.58     51.40 o 
  -2   6   6     3691.91     3814.97     48.03 o 
  -1   6   6     2335.81     2229.10     33.74 o 
   0   6   6        9.82       15.06      7.18 o 
   1   6   6      507.15      502.57     14.44 o 
   2   6   6      594.82      609.51     19.33 o 
   3   6   6      799.01      748.11     27.31 o 
   4   6   6      511.35      539.76     25.59 o 
   5   6   6     1072.34     1036.07     34.58 o 
   6   6   6      300.62      402.75     35.83 o 
   7   6   6        2.45        2.75     25.98 o 
 -11   7   6      140.90       97.55     34.02 o 
 -10   7   6      167.91      148.66     33.39 o 
  -9   7   6        2.51        1.37     22.60 o 
  -8   7   6      126.46      108.68     25.24 o 
  -7   7   6      374.02      366.22     34.52 o 
  -6   7   6       10.37        8.67     15.65 o 
  -5   7   6     1500.52     1615.39     51.76 o 
  -4   7   6      851.82      948.35     25.79 o 
  -3   7   6      709.13      802.04     21.29 o 
  -2   7   6      101.23       71.07     14.34 o 
  -1   7   6      245.77      271.97     12.22 o 
   0   7   6      843.14      925.76     19.39 o 
   1   7   6     2107.50     2170.67     34.33 o 
   2   7   6      720.12      795.86     26.21 o 
   3   7   6       24.58       20.58     11.64 o 
   4   7   6       17.09       23.50     15.76 o 
   5   7   6       80.98       51.55     20.81 o 
   6   7   6      125.77       93.57     28.08 o 
   7   7   6       55.07       22.91     27.12 o 
 -11   8   6      112.25       89.94     35.00 o 
 -10   8   6      465.07      429.54     45.35 o 
  -9   8   6     1001.99     1024.78     49.06 o 
  -8   8   6      444.17      544.62     55.23 o 
  -7   8   6      604.71      572.99     35.94 o 
  -6   8   6      787.70      707.03     36.53 o 
  -5   8   6        3.95        7.47     19.89 o 
  -4   8   6     2309.43     2299.72     43.50 o 
  -3   8   6     2973.82     2745.66     42.38 o 
  -2   8   6     3671.15     3610.70     97.19 o 
  -1   8   6     3291.82     3390.09     41.88 o 
   0   8   6     3733.19     3933.21     58.48 o 
   1   8   6      391.09      393.22     14.61 o 
   2   8   6       90.63       90.21     20.52 o 
   3   8   6      474.36      480.34     20.37 o 
   4   8   6     3523.59     3580.00     67.30 o 
   5   8   6     1816.33     1847.24     47.98 o 
   6   8   6     2436.78     2419.15     73.66 o 
   7   8   6        8.22       14.10     28.07 o 
 -10   9   6      622.03      575.56     50.38 o 
  -9   9   6      103.33      101.05     29.66 o 
  -8   9   6        1.18        2.85     23.57 o 
  -7   9   6     1160.87     1137.83     48.10 o 
  -6   9   6     1176.45     1112.93     67.42 o 
  -5   9   6     2403.46     2277.80     61.80 o 
  -4   9   6     1445.64     1241.04     31.45 o 
  -3   9   6      486.12      415.89     25.22 o 
  -2   9   6      159.79      110.99     15.29 o 
  -1   9   6      689.63      730.57     21.75 o 
   0   9   6     1841.80     1904.47     30.55 o 
   1   9   6     3372.25     3377.89     44.33 o 
   2   9   6     3640.52     3591.92     54.32 o 
   3   9   6     1294.22     1360.70     32.29 o 
   4   9   6       78.30       60.59     19.64 o 
   5   9   6       20.24       23.32     18.83 o 
   6   9   6      841.28      890.58     47.44 o 
   7   9   6      250.29      293.87     64.32 o 
 -10  10   6        2.69       -1.22     29.19 o 
  -9  10   6        0.94       -0.80     27.94 o 
  -8  10   6      599.35      568.03     42.64 o 
  -7  10   6       73.72       60.74     23.79 o 
  -6  10   6        6.44        5.41     25.88 o 
  -5  10   6      334.60      319.26     51.50 o 
  -4  10   6        1.08      -11.46     23.25 o 
  -3  10   6     6203.36     5973.73     96.51 o 
  -2  10   6     3431.46     3357.40     67.79 o 
  -1  10   6       67.24       65.09     15.28 o 
   0  10   6     1670.68     1602.07     29.00 o 
   1  10   6        3.15        3.96      9.68 o 
   2  10   6      676.56      709.81     24.38 o 
   3  10   6        2.78        0.72     12.99 o 
   4  10   6      402.63      410.74     43.14 o 
   5  10   6        1.32        2.94     19.00 o 
   6  10   6      266.42      241.97     35.41 o 
 -10  11   6      293.90      221.97     38.23 o 
  -9  11   6      147.04       98.17     33.01 o 
  -8  11   6      452.75      438.50     41.35 o 
  -7  11   6      505.00      609.49     39.05 o 
  -6  11   6     3325.43     3288.89     83.15 o 
  -5  11   6     2149.50     2160.44     88.67 o 
  -4  11   6     2201.00     2269.04     62.41 o 
  -3  11   6     1183.05     1190.87     32.86 o 
  -2  11   6      380.93      332.80     28.52 o 
  -1  11   6     1293.30     1232.09     35.17 o 
   0  11   6     1556.97     1553.06     33.41 o 
   1  11   6     2690.98     2839.94     42.32 o 
   2  11   6      801.57      852.36     31.25 o 
   3  11   6     1278.48     1353.22     39.30 o 
   4  11   6       42.06       12.33     19.08 o 
   5  11   6      443.37      462.18     52.26 o 
   6  11   6     1326.16     1428.87     71.91 o 
  -9  12   6      544.36      672.31     59.12 o 
  -8  12   6     2179.17     2240.05     83.21 o 
  -7  12   6      432.59      511.23     60.69 o 
  -6  12   6       46.53       35.51     23.06 o 
  -5  12   6      585.56      610.75     36.20 o 
  -4  12   6       13.37        8.49     19.25 o 
  -3  12   6     4007.20     3939.93     82.76 o 
  -2  12   6       93.01       39.69     21.48 o 
  -1  12   6     3106.19     3152.20     72.82 o 
   0  12   6       29.23       25.16     13.19 o 
   1  12   6      233.73      246.95     22.79 o 
   2  12   6     2188.24     2113.73     45.65 o 
   3  12   6     3134.19     3149.25     63.16 o 
   4  12   6     1885.54     1972.29     52.29 o 
   5  12   6      663.93      596.39     42.54 o 
   6  12   6      228.43      180.37     37.77 o 
  -9  13   6      128.24      107.00     34.85 o 
  -8  13   6       46.13       60.68     28.72 o 
  -7  13   6      126.38       78.67     27.62 o 
  -6  13   6      731.46      721.43     49.66 o 
  -5  13   6      360.80      344.81     33.91 o 
  -4  13   6      102.30       43.99     19.98 o 
  -3  13   6     1072.18     1045.82     33.67 o 
  -2  13   6     1787.48     1491.69     50.42 o 
  -1  13   6     1057.32     1028.85     41.94 o 
   0  13   6       20.29       -9.02     28.75 o 
   1  13   6      114.16      115.01     24.43 o 
   2  13   6      213.33      204.62     34.87 o 
   3  13   6      147.86      159.76     24.68 o 
   4  13   6       28.59       42.03     40.21 o 
   5  13   6       71.52       48.02     32.18 o 
  -8  14   6     3130.56     3283.90     93.83 o 
  -7  14   6     2045.93     2137.62     71.83 o 
  -6  14   6      623.41      595.06     40.80 o 
  -5  14   6      194.16      192.92     29.89 o 
  -4  14   6      962.27     1045.90     47.10 o 
  -3  14   6     1242.86     1301.09     57.43 o 
  -2  14   6     4698.10     4716.51    100.69 o 
  -1  14   6     3415.91     3439.88     81.64 o 
   0  14   6      400.47      434.16     32.27 o 
   1  14   6        0.00        5.33     29.91 o 
   2  14   6      110.18      121.38     29.38 o 
   3  14   6     2713.45     2811.74     63.03 o 
   4  14   6     2697.90     2816.56     84.06 o 
   5  14   6     1289.90     1422.94    129.11 o 
  -8  15   6       98.21       -3.81     28.37 o 
  -7  15   6      906.75      830.65     72.28 o 
  -6  15   6      697.59      735.01     45.24 o 
  -5  15   6      331.23      329.25     46.17 o 
  -4  15   6      474.66      538.83     38.04 o 
  -3  15   6       30.31       16.06     23.99 o 
  -2  15   6      252.55      241.28     55.89 o 
  -1  15   6     1055.31     1053.71     62.49 o 
   0  15   6      286.89      288.92     47.83 o 
   1  15   6      941.09      917.40     62.69 o 
   2  15   6      172.81      153.96     41.50 o 
   3  15   6        1.53        9.64     26.48 o 
   4  15   6       51.11      -11.52     40.70 o 
  -7  16   6      752.05      647.61     53.20 o 
  -6  16   6      408.25      309.27     41.40 o 
  -5  16   6       72.65       65.03     29.97 o 
  -4  16   6       38.04       54.19     26.64 o 
  -3  16   6      292.51      228.04     34.22 o 
  -2  16   6      231.59      192.45     32.60 o 
  -1  16   6      430.24      390.51     37.82 o 
   0  16   6      890.78      813.77    153.92 o 
   1  16   6        2.43        8.59     36.91 o 
   2  16   6       10.77       -0.93     37.71 o 
   3  16   6      103.41      128.40     31.43 o 
  -6  17   6      651.70      708.99     47.79 o 
  -5  17   6      664.07      658.58     44.00 o 
  -4  17   6      186.55      201.03     34.41 o 
  -3  17   6      682.35      651.95     42.94 o 
  -2  17   6       42.31       18.74     26.63 o 
  -1  17   6      586.68      575.20     40.45 o 
   0  17   6      611.35      579.17     41.00 o 
   1  17   6      953.41     1022.53     72.21 o 
   2  17   6      541.59      572.19     60.22 o 
  -5  18   6      592.24      733.43     80.91 o 
  -4  18   6      277.15      238.78     37.09 o 
  -3  18   6        8.36      -18.17     29.61 o 
  -2  18   6      303.32      343.16     77.88 o 
  -1  18   6      112.05       40.81     32.39 o 
   0  18   6       21.05       54.13     30.31 o 
   1  18   6       15.27        0.53     43.77 o 
  -2  19   6        0.43      -16.27     31.23 o 
 -12   1   7     1383.92     1460.97     66.87 o 
 -11   1   7      570.85      580.36     44.97 o 
 -10   1   7      130.34      100.57     36.21 o 
  -9   1   7     1066.56      927.93     45.14 o 
  -8   1   7     2425.08     2203.80     65.28 o 
  -7   1   7     2226.01     2267.02    108.35 o 
  -6   1   7     1863.25     2025.60     33.84 o 
  -5   1   7     1520.88     1581.25     28.87 o 
  -4   1   7      875.61      881.29     20.82 o 
  -3   1   7       52.38       37.11     13.31 o 
  -2   1   7      102.27       56.53     11.37 o 
  -1   1   7     4055.19     3975.78     56.96 o 
   0   1   7     9601.59     9580.41    106.54 o 
   1   1   7     6176.68     6077.66    103.35 o 
   2   1   7      123.21       73.51     17.68 o 
   3   1   7      132.98      115.40     19.36 o 
   4   1   7      505.46      479.69     29.46 o 
   5   1   7      287.95      328.29     30.45 o 
   6   1   7     2739.08     2721.50     71.45 o 
   7   1   7     1444.48     1461.90     53.72 o 
 -12   2   7      190.75       71.90     35.24 o 
 -11   2   7      914.80      851.52     50.34 o 
 -10   2   7     3399.13     3026.84     85.61 o 
  -9   2   7     3150.67     3019.97     81.05 o 
  -8   2   7      810.39      884.93     42.54 o 
  -7   2   7        9.22       16.50     17.64 o 
  -6   2   7     1100.94     1250.32     43.88 o 
  -5   2   7     5272.75     5848.60     71.47 o 
  -4   2   7     7599.33     7726.67    153.72 o 
  -3   2   7    15023.30    15692.61    186.68 o 
  -2   2   7     1801.26     1748.43     29.17 o 
  -1   2   7     2798.39     2831.74     38.69 o 
   0   2   7        0.61        5.62      7.05 o 
   1   2   7     3187.82     3252.86     49.78 o 
   2   2   7     5614.45     5574.26    153.56 o 
   3   2   7     1984.21     1881.85     52.10 o 
   4   2   7     1946.75     1808.61    115.05 o 
   5   2   7      264.11      349.21     30.99 o 
   6   2   7      270.41      365.94     33.26 o 
   7   2   7      605.67      546.87     31.17 o 
 -11   3   7       25.77       69.33     32.51 o 
 -10   3   7       27.00       53.61     27.94 o 
  -9   3   7      398.44      351.20     35.89 o 
  -8   3   7     1254.50     1153.32     63.02 o 
  -7   3   7     3533.67     3575.78    113.15 o 
  -6   3   7       98.62      133.83     21.22 o 
  -3   3   7       11.01        7.22      7.82 o 
  -2   3   7        6.68        0.78      7.54 o 
  -1   3   7        4.50        9.84      7.53 o 
   0   3   7        2.03       -2.96      8.43 o 
   1   3   7      694.78      731.04     21.81 o 
   2   3   7        7.28       -5.36     14.27 o 
   3   3   7       88.85      115.13     27.08 o 
   4   3   7       13.95       12.25     40.24 o 
   5   3   7       85.11       80.57     22.25 o 
   6   3   7     2158.90     2074.51     52.63 o 
   7   3   7      114.75      104.55     29.92 o 
 -11   4   7     1171.00     1188.20     58.95 o 
 -10   4   7     2334.58     2415.43     88.67 o 
  -9   4   7     1008.21     1052.49     49.13 o 
  -8   4   7     2471.02     2591.35     72.76 o 
  -7   4   7       82.96       73.56     21.26 o 
  -6   4   7     1475.36     1410.08     47.18 o 
  -5   4   7     3755.78     4018.33     52.95 o 
  -4   4   7     2593.66     2642.24     59.21 o 
  -3   4   7     5213.01     5378.78     64.33 o 
  -2   4   7     2222.81     2119.19     34.00 o 
  -1   4   7      584.91      613.74     17.28 o 
   0   4   7      943.28      891.62     36.07 o 
   1   4   7     1517.80     1381.93     31.17 o 
   2   4   7     5813.85     6117.25    108.20 o 
   3   4   7     2194.57     2269.90    104.86 o 
   4   4   7       13.30       15.44     18.08 o 
   5   4   7      392.55      373.86     34.80 o 
   6   4   7      732.69      720.48     32.20 o 
   7   4   7      366.05      348.31     40.58 o 
 -11   5   7      358.99      267.21     39.58 o 
 -10   5   7        0.35        3.23     27.20 o 
  -9   5   7       93.10       93.38     28.18 o 
  -8   5   7     1490.89     1473.25     54.83 o 
  -7   5   7       10.39       19.31     30.34 o 
  -6   5   7     2732.20     2909.33     70.95 o 
  -5   5   7     2027.93     1783.54     31.91 o 
  -4   5   7       81.30       45.41     10.21 o 
  -3   5   7      273.02      249.90     14.12 o 
  -2   5   7      711.34      721.57     19.77 o 
  -1   5   7      478.59      427.42     15.73 o 
   0   5   7      282.53      296.95     14.09 o 
   1   5   7      626.81      623.62     22.36 o 
   2   5   7      117.63      150.30     20.98 o 
   3   5   7       45.75       23.91     14.10 o 
   4   5   7      302.40      277.72     26.12 o 
   5   5   7     2277.45     2245.60     68.95 o 
   6   5   7       56.50       54.05     20.85 o 
   7   5   7      950.27      919.89     48.99 o 
 -11   6   7        7.90      -18.06     42.20 o 
 -10   6   7       75.31      102.61     31.40 o 
  -9   6   7     2017.69     1955.09     81.04 o 
  -8   6   7        8.23       -0.97     21.98 o 
  -7   6   7      428.91      478.76     32.38 o 
  -6   6   7       58.47       32.77     18.34 o 
  -5   6   7       14.69       39.69     16.16 o 
  -4   6   7      530.70      551.37     18.55 o 
  -3   6   7      237.94      212.28     18.17 o 
  -2   6   7      715.24      668.29     19.44 o 
  -1   6   7     1205.14     1231.90     22.64 o 
   0   6   7       31.69       16.32      7.89 o 
   1   6   7      361.90      344.37     16.40 o 
   2   6   7       29.63       23.58     13.75 o 
   3   6   7       14.62       26.02     15.01 o 
   4   6   7      111.20      118.14     18.62 o 
   5   6   7       18.32       44.47     18.96 o 
   6   6   7        0.41       26.77     20.39 o 
   7   6   7      133.61       95.52     33.47 o 
 -11   7   7      340.22      237.45     85.17 o 
 -10   7   7      329.86      424.36     44.90 o 
  -9   7   7        6.94       -1.62     38.31 o 
  -8   7   7       50.42       42.74     21.82 o 
  -7   7   7     3986.72     4111.21     94.19 o 
  -6   7   7     3775.00     3996.32     88.72 o 
  -5   7   7     5170.61     5468.51    107.02 o 
  -4   7   7     1795.15     1781.42     33.51 o 
  -3   7   7      146.20      143.97     20.43 o 
  -2   7   7     1002.16      936.35     23.89 o 
  -1   7   7     1928.77     1910.42     29.25 o 
   0   7   7     2660.00     2545.89     44.73 o 
   1   7   7     3296.26     3240.04     48.60 o 
   2   7   7      130.05       65.61     33.98 o 
   3   7   7      301.49      372.11     25.66 o 
   4   7   7     1031.68     1078.87     37.53 o 
   5   7   7     1499.29     1603.10     46.39 o 
   6   7   7     2497.36     2501.17     76.45 o 
   7   7   7      518.11      603.43     50.93 o 
 -11   8   7      314.21      341.03     46.77 o 
 -10   8   7      935.04     1052.80     54.94 o 
  -9   8   7     1092.04     1083.70     52.06 o 
  -8   8   7      283.43      270.23     36.01 o 
  -7   8   7      151.63      111.33     25.83 o 
  -6   8   7       16.17        1.30     18.56 o 
  -5   8   7      740.08      730.98    117.91 o 
  -4   8   7     3564.05     3764.69     61.44 o 
  -3   8   7      335.42      307.37     18.17 o 
  -2   8   7        8.67        2.75     10.63 o 
  -1   8   7      101.11       64.00     14.04 o 
   0   8   7        6.20       -0.59      9.03 o 
   1   8   7      570.32      566.38     21.07 o 
   2   8   7      553.30      525.49     20.48 o 
   3   8   7       50.58       39.36     15.85 o 
   4   8   7      345.89      370.99     28.28 o 
   5   8   7      305.28      307.52     39.16 o 
   6   8   7       20.16       -6.53     26.54 o 
 -10   9   7        1.44      -28.53     28.53 o 
  -9   9   7      150.88      151.94     32.12 o 
  -8   9   7      324.78      331.79     37.96 o 
  -7   9   7     1530.93     1627.64     58.17 o 
  -6   9   7      446.51      490.61     32.71 o 
  -5   9   7      547.79      515.33     32.78 o 
  -3   9   7     1706.99     1819.94     35.53 o 
  -1   9   7     3033.62     3115.24     65.98 o 
   0   9   7     5494.19     5552.00     70.81 o 
   1   9   7      735.33      710.10     23.46 o 
   2   9   7      564.84      541.79     22.01 o 
   3   9   7        0.78       -6.91     16.57 o 
   4   9   7     1193.49     1171.40     39.06 o 
   5   9   7      845.82      866.04     37.23 o 
   6   9   7     1440.27     1516.03     62.01 o 
 -10  10   7     1326.33     1262.19     82.44 o 
  -9  10   7     2087.70     2064.12     86.64 o 
  -8  10   7      602.80      584.93     43.40 o 
  -7  10   7      688.34      680.77     41.14 o 
  -6  10   7      144.64      166.55     26.12 o 
  -5  10   7     2179.17     2273.24     64.72 o 
  -4  10   7     2051.05     2102.05     60.77 o 
  -3  10   7     8355.40     8443.32    112.19 o 
  -1  10   7       32.50       10.57     11.59 o 
   0  10   7      558.09      552.32     21.33 o 
   1  10   7     2004.30     2081.58     50.33 o 
   2  10   7     2206.48     2215.55     43.04 o 
   3  10   7     2859.89     2944.05     76.19 o 
   4  10   7      943.02      955.31     36.89 o 
   5  10   7     1302.73     1354.04     50.83 o 
   6  10   7        0.53       21.09     30.64 o 
 -10  11   7      111.32      145.45     46.13 o 
  -9  11   7       46.55      -18.76     28.80 o 
  -8  11   7      587.81      584.71     41.74 o 
  -7  11   7        3.54        2.91     22.69 o 
  -6  11   7      763.77      806.21     70.08 o 
  -5  11   7      816.95      844.92     59.76 o 
  -4  11   7      289.45      244.12     27.96 o 
  -3  11   7       13.54       10.92     14.16 o 
  -2  11   7      108.50       90.86     23.73 o 
  -1  11   7      291.56      289.61     25.09 o 
   0  11   7      912.56      911.31     27.10 o 
   1  11   7        5.29       24.60     16.24 o 
   2  11   7       11.40       -8.51     14.42 o 
   3  11   7       18.35       31.08     18.96 o 
   4  11   7       12.16        0.06     19.95 o 
   5  11   7       13.16      -12.61     27.87 o 
  -9  12   7      281.27      212.52     38.89 o 
  -8  12   7      639.19      657.15     47.76 o 
  -7  12   7        1.84       -0.94     26.24 o 
  -6  12   7      465.70      464.14     38.60 o 
  -5  12   7      129.97      138.95     43.00 o 
  -4  12   7     1079.80     1119.04     45.61 o 
  -3  12   7      116.22       86.61     21.36 o 
  -2  12   7     2042.26     1792.01     54.05 o 
  -1  12   7       32.05       10.11     13.72 o 
   0  12   7     2414.21     2494.94     54.51 o 
   1  12   7      344.66      367.77     34.47 o 
   2  12   7      806.14      911.45     34.37 o 
   3  12   7     1493.37     1573.89     46.63 o 
   4  12   7      905.61      881.63     37.84 o 
   5  12   7      674.82      692.87     49.75 o 
  -9  13   7      971.87      903.15     76.48 o 
  -8  13   7     2188.44     2274.13     76.54 o 
  -6  13   7     1319.73     1279.75     53.52 o 
  -5  13   7       17.55       17.93     22.57 o 
  -4  13   7      127.51      118.51     25.20 o 
  -3  13   7      410.51      401.46     48.56 o 
  -2  13   7     4128.35     4242.27     92.67 o 
  -1  13   7     3895.65     3930.33     70.46 o 
   0  13   7     1666.24     1825.32     47.72 o 
   1  13   7      620.15      591.76     30.40 o 
   2  13   7       58.20       47.79     22.68 o 
   3  13   7      174.90      170.02     32.19 o 
   4  13   7      816.90      860.83     48.43 o 
  -8  14   7        6.44      -15.15     29.98 o 
  -7  14   7      311.05      386.85     41.30 o 
  -6  14   7      297.56      349.48     59.42 o 
  -5  14   7      933.36      980.33     62.92 o 
  -4  14   7     1235.07     1175.83     50.41 o 
  -3  14   7      221.16      222.80     30.37 o 
  -2  14   7      813.45      738.45     55.89 o 
  -1  14   7        0.08       12.98     17.17 o 
   0  14   7       70.60       62.64     24.99 o 
   1  14   7      207.51      217.95     25.20 o 
   2  14   7      182.68      158.13     25.46 o 
   3  14   7        8.59        5.81     26.54 o 
   4  14   7       46.38       34.31     43.77 o 
  -7  15   7     1851.45     1791.35     88.07 o 
  -6  15   7      692.25      729.41     59.59 o 
  -5  15   7      187.12      225.90     64.19 o 
  -4  15   7      151.43      109.97     29.69 o 
  -3  15   7       73.71       43.39     25.25 o 
  -2  15   7       25.49        2.64     18.52 o 
  -1  15   7     1570.10     1635.38     74.85 o 
   0  15   7     2833.62     2944.40    140.00 o 
   1  15   7      319.25      341.92     55.93 o 
   2  15   7      210.16      196.35     33.96 o 
   3  15   7        5.86      -12.40     32.38 o 
  -7  16   7       50.77       53.15     33.82 o 
  -6  16   7       39.79       48.82     30.77 o 
  -5  16   7      540.50      577.16     47.66 o 
  -4  16   7      818.25      806.43     70.15 o 
  -3  16   7      968.23     1001.15     74.55 o 
  -2  16   7     1430.27     1368.48     56.23 o 
  -1  16   7       55.26      115.43     43.98 o 
   0  16   7       34.55       24.44     29.39 o 
   1  16   7       17.56        7.37     28.83 o 
   2  16   7      756.65      737.43     46.54 o 
  -5  17   7      209.44      124.10     34.21 o 
  -4  17   7        3.93      -15.03     28.97 o 
  -3  17   7       41.93      -17.24     27.06 o 
  -2  17   7      476.10      545.09     46.04 o 
  -1  17   7        0.45      -21.74     21.74 o 
   0  17   7       31.11       17.12     51.46 o 
   1  17   7        0.35      -17.75     29.44 o 
  -4  18   7      428.00      456.06     45.64 o 
  -3  18   7     1059.84     1173.05     56.95 o 
  -2  18   7     1578.42     1661.98     65.47 o 
  -1  18   7      446.08      470.74     43.20 o 
 -11   0   8     4573.43     4975.87    171.28 o 
  -9   0   8     1958.21     1929.20     92.07 o 
  -8   0   8     2001.21     2132.32     92.53 o 
  -7   0   8      318.27      328.50     45.03 o 
  -6   0   8      527.45      468.30     25.80 o 
  -5   0   8     8030.23     7743.80    152.96 o 
  -4   0   8    10548.85    10298.68    223.64 o 
  -3   0   8     8188.99     8082.17    233.50 o 
  -2   0   8      868.64      789.85     28.23 o 
  -1   0   8      737.42      724.13     26.36 o 
   0   0   8     4529.35     4557.90    120.98 o 
   1   0   8    17890.68    18607.87    368.20 o 
   2   0   8     3325.39     3231.40    103.06 o 
   3   0   8     1568.79     1692.64     73.81 o 
   4   0   8      759.65      878.30     54.56 o 
   5   0   8       65.08       82.61     32.64 o 
   6   0   8      872.83      742.60     58.02 o 
   7   0   8     2241.42     2419.05    104.39 o 
 -11   1   8       16.28       48.54     33.15 o 
 -10   1   8      303.77      417.01     75.18 o 
  -9   1   8     1437.04     1506.29     57.75 o 
  -8   1   8     1876.20     1861.98     60.91 o 
  -7   1   8        3.98       12.17     18.52 o 
  -6   1   8      308.44      300.83     16.34 o 
  -5   1   8      434.77      500.70     18.07 o 
  -4   1   8      611.44      509.25     34.86 o 
  -3   1   8     3151.33     3163.00     49.72 o 
  -2   1   8     1205.44     1103.53     23.69 o 
  -1   1   8      611.91      573.06     16.92 o 
   0   1   8      698.59      701.27     21.65 o 
   1   1   8     1682.73     1683.89     47.98 o 
   2   1   8        7.82       29.34     23.35 o 
   3   1   8       79.09       58.37     18.04 o 
   4   1   8      206.55      215.10     26.87 o 
   5   1   8      254.49      292.21     31.32 o 
   6   1   8     2360.81     2256.05     82.01 o 
   7   1   8      154.30      174.38     32.62 o 
 -11   2   8      961.74     1037.38     93.83 o 
 -10   2   8      419.98      469.48     43.73 o 
  -9   2   8       32.82       -6.01     25.32 o 
  -8   2   8        8.94       36.28     21.97 o 
  -7   2   8      488.01      559.05     33.67 o 
  -6   2   8      228.91      162.60     18.70 o 
  -5   2   8       38.53        7.38      9.73 o 
  -4   2   8     2443.10     2348.32     37.89 o 
  -3   2   8      754.52      896.06     22.16 o 
  -2   2   8       26.11       10.07      8.91 o 
  -1   2   8     1399.35     1386.31     26.24 o 
   0   2   8     2384.99     2378.91     42.45 o 
   1   2   8     1744.68     1630.67     47.36 o 
   2   2   8     2912.12     3028.56     70.12 o 
   3   2   8      668.28      651.23     34.15 o 
   4   2   8        0.59       11.79     20.49 o 
   5   2   8       10.28       23.22     22.08 o 
   6   2   8       28.26       39.54     25.45 o 
   7   2   8      363.92      335.92     32.61 o 
 -11   3   8        0.64       18.44     30.81 o 
 -10   3   8     1045.83     1148.99     53.70 o 
  -9   3   8     3212.10     3229.37     85.67 o 
  -8   3   8      779.84      773.03     41.56 o 
  -7   3   8     3587.34     3550.44     83.46 o 
  -6   3   8     1062.65      991.51     32.70 o 
  -5   3   8       78.66       28.32     18.01 o 
  -4   3   8     2772.47     2597.17     40.46 o 
  -3   3   8     3914.82     3844.35     91.90 o 
  -2   3   8     4157.89     4221.05     54.63 o 
  -1   3   8     2101.52     2014.71     33.15 o 
   0   3   8     2251.18     2314.14     42.77 o 
   1   3   8       38.50       39.79     16.98 o 
   2   3   8      170.20      130.36     20.96 o 
   3   3   8     1295.87     1162.08     72.88 o 
   4   3   8      243.86      232.82     27.69 o 
   5   3   8     2753.40     2618.74     71.03 o 
   6   3   8       11.28        3.36     20.56 o 
   7   3   8      127.84      106.05     59.86 o 
 -11   4   8      457.80      447.14     83.31 o 
 -10   4   8      332.20      515.73     45.90 o 
  -9   4   8      617.56      738.01     41.76 o 
  -8   4   8      157.12       87.37     25.09 o 
  -7   4   8        2.87        6.50     25.55 o 
  -6   4   8      751.95      662.13     26.20 o 
  -5   4   8     1984.43     1824.12     44.77 o 
  -4   4   8     2875.35     2893.77     46.11 o 
  -3   4   8       27.87       16.25      9.57 o 
  -2   4   8        6.45        0.34      9.25 o 
  -1   4   8      500.53      515.30     17.42 o 
   0   4   8        0.93       -5.87     10.61 o 
   1   4   8      194.66      170.89     28.31 o 
   2   4   8      300.97      335.37     28.43 o 
   3   4   8       63.50       27.90     19.36 o 
   4   4   8       25.63       13.46     20.54 o 
   5   4   8      246.47      214.36     25.52 o 
   6   4   8       29.88       49.21     22.08 o 
 -11   5   8        8.78        8.23     32.48 o 
 -10   5   8      371.35      438.26     44.93 o 
  -9   5   8      153.77       88.95     31.58 o 
  -8   5   8     1850.69     1835.37     82.27 o 
  -7   5   8      510.83      409.14     40.30 o 
  -6   5   8      456.05      409.46     38.07 o 
  -5   5   8       58.58       30.72     10.76 o 
  -4   5   8     1542.83     1531.38     38.00 o 
  -3   5   8      588.06      571.77     18.94 o 
  -2   5   8      970.18      959.11     23.58 o 
  -1   5   8     1866.63     1939.09     33.64 o 
   0   5   8       62.15       60.29     12.68 o 
   1   5   8      641.55      629.43     49.93 o 
   2   5   8      261.54      267.95     27.02 o 
   3   5   8     1468.24     1410.25     40.17 o 
   4   5   8     2091.35     2132.87     51.82 o 
   5   5   8     1062.80     1024.84     37.72 o 
   6   5   8      212.30      251.82     28.82 o 
 -11   6   8     1430.10     1576.72     68.09 o 
 -10   6   8      608.98      668.34     48.40 o 
  -9   6   8       75.52       42.75     26.79 o 
  -8   6   8      452.92      495.09     53.19 o 
  -7   6   8     1375.34     1279.02     49.51 o 
  -6   6   8     2590.02     2468.45     89.57 o 
  -5   6   8     5048.66     4536.79     74.76 o 
  -4   6   8     5694.19     5768.30     86.34 o 
  -3   6   8      321.63      304.47     16.80 o 
  -2   6   8      350.06      324.40     20.23 o 
  -1   6   8      218.22      233.03     18.31 o 
   0   6   8      910.90      883.34     23.61 o 
   1   6   8     1772.42     1792.64     41.91 o 
   2   6   8     3333.43     3318.79     76.97 o 
   3   6   8     1499.74     1515.11     56.67 o 
   4   6   8       62.52       60.02     18.62 o 
   5   6   8      112.35      126.12     22.53 o 
   6   6   8     1048.38     1074.24     63.54 o 
 -11   7   8        8.45        1.11     33.95 o 
 -10   7   8       65.40       29.24     36.54 o 
  -9   7   8      176.35      138.29     31.06 o 
  -8   7   8      776.17      624.98     40.04 o 
  -7   7   8       47.88       10.22     20.52 o 
  -6   7   8      285.96      293.88     31.28 o 
  -5   7   8      100.82       80.78     16.67 o 
  -4   7   8      518.98      568.57     20.04 o 
  -3   7   8      264.50      235.74     23.62 o 
  -2   7   8      129.83      102.86     13.46 o 
  -1   7   8     1281.49     1252.81     27.88 o 
   0   7   8        1.05        1.28     11.25 o 
   1   7   8     1394.10     1358.87     37.91 o 
   2   7   8        0.60      -13.52     13.52 o 
   3   7   8       83.11       58.64     17.81 o 
   4   7   8      121.69       70.89     20.78 o 
   5   7   8      152.85      157.91     24.06 o 
   6   7   8      151.39      148.14     34.39 o 
 -10   8   8      614.69      637.98     44.80 o 
  -9   8   8      875.12      813.57     48.07 o 
  -8   8   8       78.19       76.73     26.28 o 
  -7   8   8      480.41      490.65     40.02 o 
  -6   8   8     2967.35     2802.70     73.96 o 
  -5   8   8     4785.54     4419.27     94.57 o 
  -4   8   8     1721.33     1657.49     38.63 o 
  -3   8   8     1422.32     1413.42     41.06 o 
  -2   8   8        3.20       -2.99     10.50 o 
  -1   8   8       80.46       53.38     16.42 o 
   0   8   8      330.12      344.22     22.06 o 
   1   8   8     1927.51     2016.12     38.97 o 
   2   8   8     1637.16     1662.24     43.92 o 
   3   8   8     1155.00     1153.77     37.99 o 
   4   8   8      617.34      607.33     31.97 o 
   5   8   8     1391.05     1447.62     46.66 o 
   6   8   8      571.97      661.49     45.15 o 
 -10   9   8      296.87      271.25     53.23 o 
  -9   9   8     1156.03     1170.35     56.18 o 
  -8   9   8     1607.68     1646.03     62.88 o 
  -7   9   8      760.13      747.68     42.32 o 
  -6   9   8      775.63      673.67     55.56 o 
  -5   9   8       46.11        7.92     20.10 o 
  -4   9   8      257.69      293.13     34.45 o 
  -3   9   8     5778.15     6016.13     77.55 o 
  -2   9   8      690.02      770.87     24.30 o 
  -1   9   8     1925.12     1938.93     37.32 o 
   0   9   8     1173.51     1160.17     35.04 o 
   1   9   8     2850.20     2758.95     55.55 o 
   2   9   8      327.73      311.30     47.77 o 
   3   9   8     1107.10     1115.71     38.86 o 
   4   9   8     1348.36     1436.96     45.58 o 
   5   9   8       87.58       50.58     24.51 o 
 -10  10   8       70.47       46.45     34.34 o 
  -9  10   8       79.27       24.21     29.93 o 
  -8  10   8        0.23      -25.79     25.79 o 
  -7  10   8      685.30      584.67     41.90 o 
  -6  10   8      543.04      497.74     35.44 o 
  -5  10   8       58.75       20.72     20.49 o 
  -4  10   8       27.80       33.06     21.35 o 
  -3  10   8       36.04        7.36     12.94 o 
  -2  10   8       25.65       41.26     13.95 o 
  -1  10   8      414.70      345.54     51.88 o 
   0  10   8     1831.49     1822.19     47.51 o 
   1  10   8      266.42      304.93     39.84 o 
   2  10   8      797.41      736.59     39.65 o 
   3  10   8        0.39       -7.85     18.34 o 
   4  10   8       20.84       32.35     21.13 o 
   5  10   8      110.51       53.69     33.19 o 
  -9  11   8     1272.16     1338.22     60.87 o 
  -8  11   8     3167.88     3211.03     90.82 o 
  -7  11   8     3185.35     3116.10    104.52 o 
  -6  11   8     1224.75     1300.78     53.06 o 
  -5  11   8       89.29       94.41     25.08 o 
  -4  11   8     1786.94     1698.76     55.14 o 
  -3  11   8      286.34      230.27     37.42 o 
  -2  11   8     7651.26     7635.05     94.15 o 
  -1  11   8     5629.32     5960.64     92.73 o 
   0  11   8     2024.35     2020.73     48.75 o 
   1  11   8       11.92        5.43     17.33 o 
   2  11   8       33.04        2.66     21.83 o 
   3  11   8      552.64      548.61     38.48 o 
   4  11   8     1444.91     1436.64     46.83 o 
   5  11   8     1598.76     1763.35     80.28 o 
  -9  12   8      613.25      723.79     50.51 o 
  -8  12   8      219.51      221.00     37.49 o 
  -7  12   8       44.82       10.28     36.71 o 
  -6  12   8      496.52      509.17     53.09 o 
  -5  12   8      110.16       76.72     25.51 o 
  -4  12   8      545.10      511.86     35.17 o 
  -3  12   8     1782.66     1706.41     43.48 o 
  -2  12   8        2.13      -13.13     13.13 o 
  -1  12   8       42.82       31.60     18.26 o 
   0  12   8      762.79      772.87     32.91 o 
   1  12   8     2533.79     2420.99     56.18 o 
   2  12   8      829.27      887.42     45.17 o 
   3  12   8      428.21      457.93     41.76 o 
   4  12   8        5.46      -26.12     26.12 o 
  -8  13   8      650.55      676.91     67.95 o 
  -7  13   8      497.85      523.79     45.86 o 
  -6  13   8       95.03       68.89     26.85 o 
  -5  13   8        2.05       -5.01     23.21 o 
  -4  13   8        1.47      -22.58     22.58 o 
  -3  13   8        2.10       -6.67     22.97 o 
  -2  13   8       24.71       11.36     17.19 o 
  -1  13   8       30.49       21.81     18.87 o 
   0  13   8      828.88      732.33     32.95 o 
   1  13   8      319.35      334.97     32.74 o 
   2  13   8       51.88       43.85     28.88 o 
   3  13   8        1.08      -25.57     31.48 o 
   4  13   8      103.83      111.72     37.61 o 
  -8  14   8        5.17      -30.69     30.69 o 
  -7  14   8      567.10      583.65     72.48 o 
  -6  14   8     1047.36     1002.54     48.83 o 
  -5  14   8      852.79      869.50     46.07 o 
  -4  14   8     1026.20     1029.27     48.19 o 
  -3  14   8      965.04      960.00     44.66 o 
  -2  14   8       75.67       37.25     19.98 o 
  -1  14   8      400.66      405.25     89.24 o 
   0  14   8     3668.77     3566.82     99.38 o 
   1  14   8      911.13     1039.52     40.69 o 
   2  14   8      556.60      560.35     44.38 o 
   3  14   8       70.38      118.20     33.35 o 
  -7  15   8      118.79      157.20     37.23 o 
  -6  15   8        8.76       -4.69     25.71 o 
  -5  15   8      130.43      117.11     31.08 o 
  -4  15   8       90.06       62.78     26.13 o 
  -3  15   8      238.65      219.31     33.16 o 
  -2  15   8      643.88      635.79     31.81 o 
  -1  15   8     1329.40     1309.88     53.67 o 
   0  15   8       40.09       39.12     26.68 o 
   1  15   8        0.19       -2.82     23.12 o 
   2  15   8       54.39       52.68     32.51 o 
  -6  16   8      193.20      211.09     38.66 o 
  -5  16   8      249.16      247.08     38.61 o 
  -4  16   8       88.44       37.01     30.04 o 
  -3  16   8      293.24      205.51     34.98 o 
  -2  16   8        0.10       -3.02     22.19 o 
  -1  16   8      173.95      182.96     33.07 o 
   0  16   8      107.29       91.62     30.24 o 
   1  16   8      369.82      346.63    115.72 o 
  -4  17   8      118.95      139.00     35.23 o 
  -3  17   8     1062.92     1127.75     76.44 o 
  -2  17   8     1814.90     1807.19     66.37 o 
  -1  17   8     1065.61     1141.93     56.69 o 
   0  17   8      297.60      321.34     69.48 o 
 -11   1   9     2040.76     2067.90     76.59 o 
 -10   1   9     5088.01     5211.68    309.41 o 
  -9   1   9     3511.54     3610.95     93.41 o 
  -8   1   9     2884.15     3115.24     82.04 o 
  -7   1   9        3.06       -2.94     17.83 o 
  -6   1   9        6.51        2.42     10.88 o 
  -5   1   9      600.55      621.11     20.70 o 
  -4   1   9     3308.03     3280.11     56.40 o 
  -3   1   9     9132.33     8869.60     97.56 o 
  -2   1   9     4595.67     4486.95     58.00 o 
  -1   1   9      367.65      339.40     18.88 o 
   0   1   9        3.56      -14.82     15.19 o 
   1   1   9     1810.03     1832.15     53.39 o 
   2   1   9     2571.01     2527.98     65.71 o 
   3   1   9      666.27      635.76     34.68 o 
   4   1   9      784.10      782.44     39.92 o 
   5   1   9      140.66      166.22     44.87 o 
   6   1   9      410.11      571.86     79.44 o 
 -11   2   9     1144.09     1150.47    114.02 o 
 -10   2   9      221.79      114.96     33.74 o 
  -9   2   9        2.37       25.35     25.20 o 
  -8   2   9     3069.59     3364.08     85.97 o 
  -7   2   9       69.88       90.36     17.70 o 
  -6   2   9     2010.59     2147.29     46.81 o 
  -5   2   9     5115.36     5078.37     76.66 o 
  -4   2   9      363.72      326.33     20.91 o 
  -3   2   9     1314.81     1269.27     27.67 o 
  -2   2   9      284.20      257.42     15.53 o 
  -1   2   9     1994.77     1977.52     47.79 o 
   0   2   9     2582.08     2547.63     62.50 o 
   1   2   9     6359.14     6081.32    111.48 o 
   2   2   9      713.21      649.12     33.93 o 
   3   2   9        2.70        4.90     20.12 o 
   4   2   9        4.43      -17.23     24.22 o 
   5   2   9      182.22      177.42     30.54 o 
   6   2   9      271.52      324.97     37.32 o 
 -11   3   9      100.20       63.71     34.62 o 
 -10   3   9        1.68      -23.72     23.72 o 
  -9   3   9       23.98       10.51     22.83 o 
  -8   3   9     2658.92     2431.73     71.86 o 
  -7   3   9      338.14      444.81     34.61 o 
  -6   3   9       27.65       19.32     14.24 o 
  -5   3   9        4.71        9.55     11.99 o 
  -4   3   9      169.89      136.73     16.69 o 
  -3   3   9     1021.24      975.98     24.57 o 
  -2   3   9       18.26       11.69     10.41 o 
  -1   3   9      870.91      921.71     27.50 o 
   0   3   9       32.83       20.25     15.22 o 
   1   3   9      421.62      472.35     30.04 o 
   2   3   9      257.21      286.09     28.93 o 
   3   3   9      249.28      243.41     28.58 o 
   4   3   9       41.99       30.72     21.31 o 
   5   3   9      233.69      259.96     33.78 o 
   6   3   9       37.19       22.11     22.67 o 
 -11   4   9      420.09      465.75     48.22 o 
 -10   4   9       36.27      -27.67     28.10 o 
  -9   4   9       40.32       29.25     26.89 o 
  -8   4   9     2007.59     2125.47     82.61 o 
  -7   4   9     1974.88     2147.70     99.03 o 
  -6   4   9     2516.28     2718.92    100.19 o 
  -5   4   9     2845.27     3058.18     47.97 o 
  -4   4   9     1519.96     1475.94     31.07 o 
  -3   4   9       41.17       39.24     11.39 o 
  -2   4   9      684.07      611.26     19.77 o 
  -1   4   9     1418.86     1271.40     33.31 o 
   0   4   9     1894.25     1827.15     61.26 o 
   1   4   9      122.29      110.51     21.13 o 
   2   4   9      200.48      185.37     24.65 o 
   3   4   9      125.32      114.42     24.59 o 
   4   4   9      283.40      280.41     55.43 o 
   5   4   9      434.11      516.21     35.66 o 
   6   4   9     1233.34     1228.69     45.97 o 
 -11   5   9      312.18      412.77     45.91 o 
 -10   5   9      846.48      841.58     49.11 o 
  -9   5   9      796.83      821.19     46.68 o 
  -8   5   9      389.80      440.44     47.20 o 
  -7   5   9      281.54      252.96     31.01 o 
  -6   5   9       22.13       10.23     22.59 o 
  -5   5   9     1142.54     1204.81     28.79 o 
  -4   5   9     3569.54     3621.96     53.41 o 
  -3   5   9       19.26       11.23     10.31 o 
  -2   5   9       56.49       55.44     11.75 o 
  -1   5   9      556.76      513.21     22.73 o 
   0   5   9       37.66        4.85     16.03 o 
   1   5   9     1167.27     1238.85     45.34 o 
   2   5   9     3700.15     3657.93    117.25 o 
   3   5   9     1957.47     2005.86     62.04 o 
   4   5   9     1080.10     1090.13     39.49 o 
   5   5   9      352.01      413.67     52.19 o 
 -11   6   9       55.20       16.38     32.79 o 
 -10   6   9        0.28      -12.83     28.92 o 
  -9   6   9       43.26      -18.51     22.07 o 
  -8   6   9      594.94      522.65     42.71 o 
  -7   6   9      271.94      319.00     33.10 o 
  -6   6   9     1394.52     1416.10     40.47 o 
  -5   6   9     1135.24     1055.20     33.94 o 
  -4   6   9       13.24        0.00     11.67 o 
  -3   6   9      124.69       84.08     20.62 o 
  -2   6   9      771.49      785.20     23.80 o 
  -1   6   9      319.64      316.77     22.08 o 
   0   6   9      930.47      868.02     38.15 o 
   1   6   9        2.87      -13.42     13.58 o 
   2   6   9       43.08       11.21     17.34 o 
   3   6   9       27.68       11.97     17.06 o 
   4   6   9      377.84      389.81     42.72 o 
   5   6   9      156.79      147.37     26.38 o 
 -10   7   9      720.83      727.01     47.28 o 
  -9   7   9      921.37     1032.67     52.31 o 
  -8   7   9     4326.37     4355.05    237.56 o 
  -7   7   9      203.02      202.15     29.92 o 
  -6   7   9       85.26       71.81     23.22 o 
  -5   7   9     2228.92     2211.05     63.87 o 
  -4   7   9     2201.22     2275.17     41.48 o 
  -3   7   9     7333.89     7060.47    100.91 o 
  -2   7   9      869.94      774.62     23.96 o 
  -1   7   9       53.70       55.09     23.38 o 
   0   7   9        9.87       11.39     17.50 o 
   1   7   9     1689.24     1753.75     44.16 o 
   2   7   9     3180.13     3057.46     62.17 o 
   3   7   9     3708.54     3630.49     71.99 o 
   4   7   9     1806.07     1880.50     52.12 o 
   5   7   9      429.98      524.80     37.67 o 
 -10   8   9       36.55       53.42     34.48 o 
  -9   8   9      306.61      330.67     40.07 o 
  -8   8   9       65.11       11.53     25.87 o 
  -7   8   9       20.65       18.98     22.66 o 
  -6   8   9      335.72      417.29     76.38 o 
  -5   8   9     1308.63     1293.01     40.90 o 
  -4   8   9       13.00       -2.54     12.01 o 
  -3   8   9      221.94      225.22     33.12 o 
  -2   8   9       68.60       45.73     13.73 o 
  -1   8   9       90.16       63.30     20.37 o 
   0   8   9       10.76       -0.89     14.85 o 
   1   8   9      358.91      370.50     42.20 o 
   2   8   9      506.46      517.40     30.83 o 
   3   8   9        0.01      -18.50     18.50 o 
   4   8   9       61.82       10.34     20.97 o 
   5   8   9       47.70       50.34     30.45 o 
 -10   9   9       73.28       43.58     47.10 o 
  -9   9   9     1349.60     1272.79     63.42 o 
  -8   9   9      408.87      520.93     47.11 o 
  -7   9   9      730.50      634.33     41.33 o 
  -6   9   9        8.42       52.45     34.54 o 
  -5   9   9      148.63      206.18     28.06 o 
  -4   9   9      448.61      510.94     22.02 o 
  -3   9   9       60.97       40.55     15.35 o 
  -2   9   9     4066.56     4011.36     59.42 o 
  -1   9   9      610.28      569.10     26.86 o 
   0   9   9      687.39      637.57     29.00 o 
   1   9   9       15.47       -9.25     20.61 o 
   2   9   9       38.84       35.92     24.09 o 
   3   9   9      363.64      437.16     40.18 o 
   4   9   9     1037.54     1066.08     41.86 o 
 -10  10   9      686.35      739.09     59.02 o 
  -9  10   9        8.49      -14.90     30.63 o 
  -8  10   9      834.04      762.29     47.69 o 
  -7  10   9     3718.19     3762.79    103.39 o 
  -6  10   9     2696.39     2853.90     78.55 o 
  -5  10   9     2096.25     2098.10     64.16 o 
  -4  10   9      386.17      444.12     29.82 o 
  -3  10   9      171.79      174.06     37.16 o 
  -2  10   9     2722.07     2678.14     47.52 o 
  -1  10   9     3617.03     3545.17     66.80 o 
   0  10   9     1817.56     1835.19     55.64 o 
   1  10   9     3730.23     3512.81     86.02 o 
   2  10   9      196.51      230.94     33.51 o 
   3  10   9       19.42       34.19     25.46 o 
   4  10   9      196.68      125.26     27.32 o 
  -9  11   9      766.53      700.81     52.34 o 
  -8  11   9      358.26      397.93     43.54 o 
  -7  11   9       31.59       17.60     27.51 o 
  -6  11   9       14.53       32.89     26.01 o 
  -5  11   9        0.86        5.97     23.23 o 
  -4  11   9     1408.52     1332.24     49.58 o 
  -3  11   9      133.66      123.00     29.10 o 
  -2  11   9      231.59      250.93     40.27 o 
  -1  11   9        2.01        2.69     17.67 o 
   0  11   9      551.34      486.00     28.34 o 
   1  11   9       80.35       74.03     26.11 o 
   2  11   9       47.65       33.98     26.21 o 
   3  11   9      314.25      330.29     38.82 o 
   4  11   9       50.68       65.45     32.41 o 
  -9  12   9       29.15       16.74     33.96 o 
  -8  12   9      686.13      737.34     49.62 o 
  -7  12   9      913.40      965.84     51.96 o 
  -6  12   9      542.92      544.53     39.34 o 
  -5  12   9       71.88       37.95     23.80 o 
  -4  12   9       30.69       40.98     24.46 o 
  -3  12   9       44.07       21.51     15.82 o 
  -2  12   9      198.09      202.57     37.33 o 
  -1  12   9     2051.58     2046.45     51.16 o 
   0  12   9     3997.29     3871.22     74.16 o 
   1  12   9       19.95       32.40     24.88 o 
   2  12   9      401.40      452.15     42.91 o 
   3  12   9      266.50      325.32     41.00 o 
  -8  13   9      376.00      415.07     47.90 o 
  -7  13   9      209.16      178.63     35.37 o 
  -6  13   9        7.25        2.12     24.58 o 
  -5  13   9      477.18      514.78     42.94 o 
  -4  13   9      609.80      602.42     38.67 o 
  -3  13   9     1320.34     1424.66     53.36 o 
  -2  13   9     1299.86     1358.70     42.65 o 
  -1  13   9      364.55      456.04     32.32 o 
   0  13   9      259.45      218.46     27.15 o 
   1  13   9      733.53      790.76     45.65 o 
   2  13   9      255.33      370.21     44.60 o 
  -7  14   9       96.88       51.91     31.13 o 
  -6  14   9       35.31       41.23     28.75 o 
  -5  14   9      340.85      314.33     61.06 o 
  -4  14   9       15.70       -9.23     24.45 o 
  -3  14   9      125.57      131.76     67.28 o 
  -2  14   9       11.03        5.85     25.06 o 
  -1  14   9        1.51       11.08     20.97 o 
   0  14   9        3.75       -2.38     24.04 o 
   1  14   9       74.88       63.62     28.41 o 
   2  14   9       52.45       39.85     42.14 o 
  -6  15   9       85.04       60.01     30.15 o 
  -5  15   9      409.84      373.50     41.32 o 
  -4  15   9       13.68       -6.95     28.16 o 
  -3  15   9     2779.36     2881.93     81.07 o 
  -2  15   9      812.25      858.67     45.93 o 
  -1  15   9      400.03      445.26     42.59 o 
   0  15   9      776.02      707.74     36.64 o 
   1  15   9       76.29      105.17     33.84 o 
  -5  16   9      451.81      464.14     47.39 o 
  -4  16   9     1114.91     1081.53     53.12 o 
  -3  16   9      100.30       71.50     32.18 o 
  -2  16   9        8.06      -32.78     37.84 o 
  -1  16   9      809.19      844.71     47.71 o 
 -11   0  10       94.08       74.55     49.10 o 
 -10   0  10       14.72       22.25     41.97 o 
  -9   0  10     3824.05     3600.80    133.44 o 
  -8   0  10     1967.74     1808.89     88.00 o 
  -7   0  10     3178.04     2999.30    110.65 o 
  -6   0  10     1211.75     1180.84     41.79 o 
  -5   0  10       39.18       44.58     18.75 o 
  -4   0  10      557.85      514.29     28.91 o 
  -3   0  10     5109.69     4864.37     96.66 o 
  -2   0  10     6369.17     6286.28    107.76 o 
  -1   0  10     1131.50     1100.07     58.36 o 
   0   0  10     2279.50     2220.99     85.80 o 
   1   0  10      101.07      124.04     32.58 o 
   2   0  10        0.50      -14.52     25.58 o 
   3   0  10      480.06      471.26     47.83 o 
   4   0  10      524.27      575.45     61.82 o 
   5   0  10     1196.18     1175.82     74.15 o 
 -11   1  10      643.05      650.14     55.50 o 
 -10   1  10      693.90      735.83     47.58 o 
  -9   1  10     1133.19     1128.14     53.07 o 
  -8   1  10      673.36      716.23     41.67 o 
  -7   1  10        2.79       -4.93     18.56 o 
  -6   1  10      263.27      188.73     19.15 o 
  -5   1  10      410.45      360.34     37.01 o 
  -4   1  10      651.01      626.72     22.01 o 
  -3   1  10      211.18      208.28     31.16 o 
  -2   1  10      323.94      311.22     17.18 o 
  -1   1  10        5.29       29.62     18.29 o 
   0   1  10       99.47       72.77     20.06 o 
   1   1  10      301.50      320.63     31.41 o 
   2   1  10     1078.83     1112.16     75.15 o 
   3   1  10      268.85      276.06     31.48 o 
   4   1  10      435.55      462.33     53.16 o 
   5   1  10       98.37      120.67     30.45 o 
 -11   2  10        0.54       41.74     32.75 o 
 -10   2  10        5.19       40.58     29.82 o 
  -9   2  10      593.63      676.32     42.75 o 
  -8   2  10      222.90      257.70     33.70 o 
  -7   2  10      214.09      138.14     33.06 o 
  -6   2  10      235.12      199.57     21.06 o 
  -5   2  10      131.45       80.58     16.03 o 
  -4   2  10       88.37       72.80     19.09 o 
  -3   2  10     1883.40     1942.72     52.26 o 
  -2   2  10     1645.16     1737.23     39.68 o 
  -1   2  10     1388.95     1413.32     61.36 o 
   0   2  10      896.55      845.07     38.04 o 
   1   2  10     1108.46     1076.07     44.04 o 
   2   2  10       30.82       41.69     19.64 o 
   3   2  10      110.17      149.55     34.74 o 
   4   2  10      717.31      687.68     40.34 o 
   5   2  10      124.85      155.26     32.56 o 
 -11   3  10     1639.87     1918.30     75.74 o 
 -10   3  10     2910.61     2919.73     87.47 o 
  -9   3  10     1924.45     1861.10     65.92 o 
  -8   3  10       19.49       20.34     24.09 o 
  -7   3  10      340.87      322.39     48.80 o 
  -6   3  10     1410.74     1349.32     49.29 o 
  -5   3  10     4513.31     4598.89     93.17 o 
  -4   3  10     6091.53     6081.94     89.88 o 
  -3   3  10     1547.53     1680.97     33.93 o 
  -2   3  10       18.29       28.58     13.78 o 
  -1   3  10      196.99      225.00     26.92 o 
   0   3  10      600.70      575.70     75.38 o 
   1   3  10     1887.24     1754.29     55.32 o 
   2   3  10     1552.29     1544.78     53.68 o 
   3   3  10     1155.33     1088.59     76.51 o 
   4   3  10      108.31      127.19     32.81 o 
   5   3  10       81.46       70.47     28.93 o 
 -11   4  10      138.56      197.92     38.74 o 
 -10   4  10        1.90        9.55     27.45 o 
  -9   4  10      743.58      647.96     47.14 o 
  -8   4  10      410.33      406.03     36.95 o 
  -7   4  10      215.65      168.23     36.54 o 
  -6   4  10        1.46        5.33     15.76 o 
  -5   4  10        5.92       17.83     12.62 o 
  -4   4  10      138.78       99.31     14.85 o 
  -3   4  10      260.11      293.69     41.76 o 
  -2   4  10       17.26       17.61     14.28 o 
  -1   4  10      680.97      627.90     33.54 o 
   0   4  10       19.71       34.72     20.28 o 
   1   4  10      100.61      112.24     24.97 o 
   2   4  10      320.62      257.58     29.96 o 
   3   4  10       96.80       85.38     30.11 o 
   4   4  10        8.40      -23.05     24.54 o 
   5   4  10      169.82       93.73     25.19 o 
 -11   5  10      156.83      127.04     35.46 o 
 -10   5  10      126.46       55.20     33.04 o 
  -9   5  10      123.56       50.68     28.50 o 
  -8   5  10      601.58      740.05     43.52 o 
  -7   5  10       90.26       89.83     25.60 o 
  -6   5  10     1875.81     1835.66     47.07 o 
  -5   5  10     3004.83     3170.10     60.12 o 
  -4   5  10     2040.78     2296.75     42.27 o 
  -3   5  10     2813.17     3021.95     59.00 o 
  -2   5  10       37.43       27.16     14.76 o 
  -1   5  10      114.97       92.61     20.53 o 
   0   5  10     1460.42     1441.38     69.12 o 
   1   5  10      650.38      632.84     35.55 o 
   2   5  10     2230.32     2115.96     64.45 o 
   3   5  10     1783.20     1756.24     82.91 o 
   4   5  10       90.47       53.28     21.42 o 
   5   5  10       59.05       34.13     25.33 o 
 -10   6  10      294.59      336.72     43.77 o 
  -9   6  10     2200.43     2290.62     76.31 o 
  -8   6  10      988.30      927.37     47.21 o 
  -7   6  10     1468.13     1437.44     54.93 o 
  -6   6  10      842.01      788.46     32.46 o 
  -5   6  10      155.38      143.03     30.49 o 
  -4   6  10      134.18      116.88     24.03 o 
  -3   6  10     3833.40     3829.65     57.14 o 
  -2   6  10      516.74      613.04     26.20 o 
  -1   6  10      318.57      424.31     33.94 o 
   0   6  10     2583.39     2569.02     68.45 o 
   1   6  10        1.79       -7.86     19.23 o 
   2   6  10      129.12       71.73     45.75 o 
   3   6  10     1145.94     1136.50     40.61 o 
   4   6  10     1085.45     1111.41     42.53 o 
 -10   7  10      103.10       98.62     48.90 o 
  -9   7  10      136.02      148.17     34.00 o 
  -8   7  10     1033.86     1008.59     50.26 o 
  -7   7  10      129.99       79.56     25.92 o 
  -6   7  10       18.38        0.87     16.79 o 
  -5   7  10      232.37      220.41     31.90 o 
  -4   7  10      326.70      301.75     37.77 o 
  -3   7  10      385.26      416.89     21.04 o 
  -2   7  10        9.10        8.62     14.56 o 
  -1   7  10        9.36      -18.74     18.74 o 
   0   7  10      403.80      442.38     33.15 o 
   1   7  10        2.83       -0.77     21.54 o 
   2   7  10      135.83      137.33     21.41 o 
   3   7  10        0.30      -12.96     23.07 o 
   4   7  10       17.09        4.41     22.83 o 
 -10   8  10      155.46      206.58     47.20 o 
  -9   8  10     1435.86     1284.38     59.56 o 
  -8   8  10     3776.41     3437.01     92.41 o 
  -7   8  10     3620.05     3376.23    155.19 o 
  -6   8  10     1381.36     1324.70     52.30 o 
  -5   8  10       10.17        1.96     17.42 o 
  -4   8  10      175.93      126.08     16.59 o 
  -3   8  10      330.84      314.69     29.24 o 
  -2   8  10     3274.22     3307.38     63.47 o 
  -1   8  10     2917.44     3053.05     60.41 o 
   0   8  10      304.39      365.30     35.91 o 
   1   8  10      809.97      770.64     40.97 o 
   2   8  10       22.53       52.16     24.69 o 
   3   8  10     1058.47     1171.47     42.24 o 
   4   8  10     1232.29     1276.42     52.75 o 
  -9   9  10       72.46       52.78     32.64 o 
  -8   9  10      314.24      247.06     37.64 o 
  -7   9  10      470.17      575.71     44.53 o 
  -6   9  10     1187.55     1314.57     53.28 o 
  -5   9  10     1865.07     2039.16     52.07 o 
  -4   9  10     4048.99     4150.24     75.74 o 
  -3   9  10     1118.85     1206.94     48.09 o 
  -2   9  10      606.53      595.99     28.51 o 
  -1   9  10      116.42       93.13     27.54 o 
   0   9  10      448.92      494.97     35.20 o 
   1   9  10     2336.76     2355.41     70.68 o 
   2   9  10     1024.40     1058.87     49.81 o 
   3   9  10     1119.24     1148.20     53.77 o 
  -9  10  10        2.97       29.58     30.77 o 
  -8  10  10      197.11      136.21     33.32 o 
  -7  10  10      870.73      868.70     47.98 o 
  -6  10  10       39.81       57.81     35.17 o 
  -5  10  10        0.96       -3.91     22.50 o 
  -4  10  10      123.02      220.24     35.75 o 
  -3  10  10      405.01      479.43     37.18 o 
  -2  10  10     1337.17     1346.79     41.77 o 
  -1  10  10       92.50       96.48     20.80 o 
   0  10  10       56.61       39.61     23.56 o 
   1  10  10      187.09      178.89     32.04 o 
   2  10  10       36.44       42.47     27.39 o 
   3  10  10       26.96       32.10     59.22 o 
  -9  11  10     1393.52     1458.21     66.75 o 
  -8  11  10      103.33       86.53     33.31 o 
  -7  11  10       94.32       77.06     41.37 o 
  -6  11  10      886.65      753.31     67.28 o 
  -5  11  10      720.07      703.87     44.67 o 
  -4  11  10      522.47      516.48     29.47 o 
  -3  11  10      158.54      213.00     32.09 o 
  -2  11  10       97.33       69.01     27.62 o 
  -1  11  10       14.64       10.45     18.47 o 
   0  11  10     1150.84     1171.41     51.64 o 
   1  11  10      230.87      239.71     33.89 o 
   2  11  10      550.80      585.43     69.85 o 
  -8  12  10      623.35      638.36     46.10 o 
  -7  12  10       72.14       18.54     28.77 o 
  -6  12  10      733.43      644.86     43.45 o 
  -5  12  10      253.60      224.44     75.85 o 
  -4  12  10       21.97       18.12     32.71 o 
  -3  12  10      522.35      549.76     39.69 o 
  -2  12  10     1568.90     1569.75     46.18 o 
  -1  12  10     1855.96     1785.66     49.74 o 
   0  12  10      682.73      671.35     43.66 o 
   1  12  10     1146.96     1090.73     52.64 o 
   2  12  10      118.10       69.53     32.76 o 
  -7  13  10       64.25       41.44     47.30 o 
  -6  13  10      516.86      434.25     41.83 o 
  -5  13  10        1.89      -27.01     27.01 o 
  -4  13  10        3.36       17.75     25.88 o 
  -3  13  10       23.74       21.65     36.51 o 
  -2  13  10       41.41       64.91     22.33 o 
  -1  13  10        0.21      -14.10     20.14 o 
   0  13  10        3.47      -25.85     25.85 o 
   1  13  10      199.02      161.48     33.16 o 
  -6  14  10      904.31      873.81     48.87 o 
  -5  14  10      141.71      125.46     34.01 o 
  -4  14  10       98.88       70.34     31.67 o 
  -3  14  10      528.73      549.60     57.82 o 
  -2  14  10      953.42      935.49     40.60 o 
  -1  14  10     1849.69     1824.53     71.82 o 
   0  14  10     1032.35     1056.68     53.29 o 
  -5  15  10       73.35       27.40     49.73 o 
  -4  15  10       68.05       86.28     33.36 o 
  -3  15  10      564.10      537.01     67.35 o 
  -2  15  10      126.77       88.34     31.01 o 
  -1  15  10       18.39       26.27     24.55 o 
 -11   1  11      915.71     1050.43     84.91 o 
 -10   1  11      424.50      546.55     49.71 o 
  -9   1  11       54.94       31.40     26.97 o 
  -8   1  11       93.96      119.76     29.22 o 
  -7   1  11      916.57      904.01     43.71 o 
  -6   1  11     1196.00     1231.35     31.65 o 
  -5   1  11     1889.82     1842.81     44.81 o 
  -4   1  11     1089.40     1057.88     40.88 o 
  -3   1  11      689.17      733.27     24.41 o 
  -2   1  11      341.82      317.62     32.48 o 
  -1   1  11     2233.54     2158.49    102.56 o 
   0   1  11      340.56      351.97     31.77 o 
   1   1  11     1124.38     1192.66     47.57 o 
   2   1  11     1160.68     1127.32     48.19 o 
   3   1  11        6.82      -13.70     23.81 o 
   4   1  11       10.38        2.85     24.78 o 
 -11   2  11      311.83      345.75     45.94 o 
 -10   2  11     2633.80     2736.01     87.05 o 
  -9   2  11     1203.26     1383.48     68.98 o 
  -8   2  11     2266.03     2507.11     75.65 o 
  -7   2  11      950.41     1015.69     71.18 o 
  -6   2  11        4.47      -13.02     15.33 o 
  -5   2  11      124.61      142.71     20.95 o 
  -4   2  11     2829.63     2797.98     47.57 o 
  -3   2  11     1112.00     1130.27     34.39 o 
  -2   2  11     1072.65     1038.99     42.02 o 
  -1   2  11     1161.85     1094.99     43.27 o 
   0   2  11      104.87       90.87     23.27 o 
   1   2  11      495.01      445.82     49.93 o 
   2   2  11     1414.14     1406.62     55.03 o 
   3   2  11     1270.70     1265.31     52.85 o 
   4   2  11      174.32      141.86     35.84 o 
 -10   3  11      128.85      118.28     33.48 o 
  -9   3  11        0.13        1.50     26.18 o 
  -8   3  11       19.52       44.66     25.17 o 
  -7   3  11        6.54       -4.89     17.57 o 
  -6   3  11      405.17      401.98     53.75 o 
  -5   3  11      879.98      842.89     26.61 o 
  -4   3  11       13.12       11.31     13.33 o 
  -3   3  11      227.95      275.80     22.40 o 
  -2   3  11       93.89       48.56     20.90 o 
  -1   3  11      175.78      108.74     31.34 o 
   0   3  11       75.59       71.34     22.68 o 
   1   3  11        5.15       19.48     20.56 o 
   2   3  11       88.97       58.07     23.67 o 
   3   3  11      107.23       88.73     28.75 o 
   4   3  11       58.98       52.09     27.92 o 
 -10   4  11     2541.41     2513.49     83.73 o 
  -9   4  11     1431.73     1696.68     66.18 o 
  -8   4  11     3165.78     3187.07     87.23 o 
  -7   4  11       18.93       -4.47     21.99 o 
  -6   4  11       67.91       52.45     19.88 o 
  -5   4  11        6.92       -5.03     14.06 o 
  -4   4  11     2502.11     2327.84     51.08 o 
  -3   4  11     8556.12     8404.91    115.98 o 
  -2   4  11      428.88      389.15     54.03 o 
  -1   4  11      679.12      644.60     35.72 o 
   0   4  11        4.31      -17.19     19.35 o 
   1   4  11       38.71       28.65     21.20 o 
   2   4  11      991.57     1015.56     47.15 o 
   3   4  11     1517.84     1450.22     57.25 o 
   4   4  11     1160.77     1155.62     86.80 o 
 -10   5  11      635.11      672.50     54.03 o 
  -9   5  11        1.95      -24.71     28.12 o 
  -8   5  11      155.30      170.65     32.89 o 
  -7   5  11       14.58       23.58     18.48 o 
  -6   5  11      226.79      222.04     24.16 o 
  -5   5  11     1747.30     1670.32     36.98 o 
  -4   5  11      178.36      141.96     20.10 o 
  -3   5  11     1795.54     1608.65     42.11 o 
  -2   5  11       13.25        8.11     19.22 o 
  -1   5  11      281.65      334.93     51.20 o 
   0   5  11     1713.64     1793.74     58.96 o 
   1   5  11     2836.21     2719.78     75.27 o 
   2   5  11      836.52      872.47     45.74 o 
   3   5  11        0.46      -20.35     20.35 o 
 -10   6  11      116.31      110.34     33.75 o 
  -9   6  11      148.09      149.61     33.99 o 
  -8   6  11        3.94       31.88     26.96 o 
  -7   6  11     1504.40     1418.43     44.49 o 
  -6   6  11        1.16       11.62     18.44 o 
  -5   6  11       84.96      115.50     21.48 o 
  -4   6  11      422.76      433.98     53.22 o 
  -3   6  11      169.46      171.59     26.33 o 
  -2   6  11     1868.90     1739.72     54.66 o 
  -1   6  11        1.39        8.72     22.11 o 
   0   6  11       32.29       42.12     22.68 o 
   1   6  11      595.60      502.68     35.23 o 
   2   6  11       22.33       20.49     25.36 o 
   3   6  11       62.14       33.21     23.67 o 
 -10   7  11      225.32      286.90     42.51 o 
  -9   7  11       69.44       26.64     31.21 o 
  -8   7  11     1711.28     1631.02     63.32 o 
  -7   7  11     2475.65     2355.37     73.01 o 
  -6   7  11     1830.51     1801.63     65.12 o 
  -5   7  11     1206.63     1048.51     38.00 o 
  -4   7  11     2101.52     1963.15     41.58 o 
  -3   7  11       88.85       88.85     19.08 o 
  -2   7  11      419.72      457.92     48.63 o 
  -1   7  11     2887.30     2897.88     76.38 o 
   0   7  11     1368.86     1480.05     55.61 o 
   1   7  11     1566.94     1633.21     60.03 o 
   2   7  11      684.17      663.67     41.52 o 
   3   7  11       36.00        3.20     25.19 o 
  -9   8  11     1123.29     1172.55     57.81 o 
  -8   8  11       31.80        9.59     27.46 o 
  -7   8  11      406.04      508.33     41.19 o 
  -6   8  11       80.55       31.68     30.23 o 
  -5   8  11       61.79       37.27     20.20 o 
  -4   8  11     2086.20     2023.16     52.63 o 
  -3   8  11     1165.05     1131.19     37.65 o 
  -2   8  11     1591.85     1526.27     62.65 o 
  -1   8  11      391.42      323.69     56.19 o 
   0   8  11       20.36       14.10     23.21 o 
   1   8  11      313.68      328.73     38.10 o 
   2   8  11      197.74      176.12     32.63 o 
   3   8  11      862.83      908.78     51.25 o 
  -9   9  11      198.47      241.44     40.37 o 
  -8   9  11        5.16      -16.77     27.87 o 
  -7   9  11     1444.35     1472.81     60.52 o 
  -6   9  11      670.44      650.77     41.87 o 
  -5   9  11      562.95      571.16     32.08 o 
  -4   9  11        2.41        1.66     18.90 o 
  -3   9  11       53.21       36.55     18.84 o 
  -2   9  11        2.57      -14.15     17.91 o 
  -1   9  11     2006.54     1895.21     62.16 o 
   0   9  11     1750.34     1600.06     59.09 o 
   1   9  11      476.57      505.79     48.96 o 
   2   9  11      348.68      362.68     41.74 o 
  -8  10  11     2032.50     2235.68     78.02 o 
  -7  10  11      276.92      239.68     37.61 o 
  -6  10  11       96.88      109.51     30.27 o 
  -5  10  11      249.29      299.63     31.26 o 
  -4  10  11     1587.37     1605.67     58.27 o 
  -3  10  11      882.70      840.60     34.92 o 
  -2  10  11     1157.19     1208.58     40.83 o 
  -1  10  11      217.55      223.43     32.24 o 
   0  10  11        1.15       10.68     36.61 o 
   1  10  11      140.41      129.30     30.67 o 
   2  10  11      271.74      271.36     37.87 o 
  -8  11  11        0.58        0.28     50.96 o 
  -7  11  11       29.28        1.21     28.24 o 
  -6  11  11      125.56      103.72     30.38 o 
  -5  11  11      320.42      390.59     39.78 o 
  -4  11  11        1.11      -14.84     25.22 o 
  -3  11  11      195.56      180.23     49.39 o 
  -2  11  11      614.12      573.62     31.94 o 
  -1  11  11       64.92       51.53     27.35 o 
   0  11  11       61.30       57.57     33.34 o 
   1  11  11       14.56       21.34     31.18 o 
  -7  12  11      198.76      203.97     39.59 o 
  -6  12  11        1.03       -7.46     36.24 o 
  -5  12  11       27.57       18.52     27.09 o 
  -4  12  11      120.92      188.56     33.09 o 
  -3  12  11     1044.80     1058.68     51.53 o 
  -2  12  11      902.61      862.50     37.80 o 
  -1  12  11      936.97      933.49     47.90 o 
   0  12  11      187.15      194.31     52.53 o 
  -6  13  11     1157.89     1291.12     59.15 o 
  -5  13  11      941.80      937.70     66.22 o 
  -4  13  11       89.38       91.80     45.43 o 
  -3  13  11       50.63       34.24     29.76 o 
  -2  13  11      339.12      348.50     37.99 o 
  -1  13  11      375.02      394.64     72.98 o 
  -5  14  11       91.23      117.83     35.85 o 
  -4  14  11       77.43       37.17     42.97 o 
  -3  14  11        0.54        9.93     43.57 o 
  -2  14  11      467.34      417.01     34.71 o 
 -10   0  12      495.51      449.81     69.35 o 
  -9   0  12     1641.74     1498.58     87.07 o 
  -8   0  12      377.36      369.13     55.49 o 
  -7   0  12        0.71      -15.06     31.91 o 
  -6   0  12      974.67     1005.47     88.67 o 
  -5   0  12     3852.54     3944.30    128.54 o 
  -4   0  12     4497.08     4689.34     95.60 o 
  -3   0  12      373.46      396.38     47.43 o 
  -2   0  12      552.87      552.60     49.56 o 
  -1   0  12      101.67       89.67     34.64 o 
   0   0  12        5.17        1.73     31.91 o 
   1   0  12     1283.62     1420.31     76.14 o 
   2   0  12     2909.79     2939.41    116.25 o 
   3   0  12     1220.23     1242.97     78.34 o 
 -10   1  12       86.01       58.64     34.32 o 
  -9   1  12      407.68      378.50     55.16 o 
  -8   1  12      140.78      168.16     32.40 o 
  -7   1  12     1383.47     1492.07     56.95 o 
  -6   1  12        8.36       26.08     30.29 o 
  -5   1  12       23.32       21.00     15.32 o 
  -4   1  12       79.99       37.68     17.34 o 
  -3   1  12      468.00      419.02     32.96 o 
  -2   1  12      305.66      271.08     30.10 o 
  -1   1  12        4.80        8.00     19.52 o 
   0   1  12        9.94       12.88     23.61 o 
   1   1  12        1.92       -2.82     23.77 o 
   2   1  12      233.80      257.64     35.76 o 
   3   1  12      238.39      230.53     36.95 o 
 -10   2  12      183.18      188.76     38.83 o 
  -9   2  12      936.43      901.56     50.19 o 
  -8   2  12      719.14      638.48     41.78 o 
  -7   2  12       99.26      123.11     54.49 o 
  -6   2  12      372.20      473.40     60.97 o 
  -5   2  12     2089.25     2168.68     50.73 o 
  -4   2  12     1233.56     1350.66     48.56 o 
  -3   2  12     4538.44     4541.65     96.30 o 
  -2   2  12      872.02      723.56     66.98 o 
  -1   2  12       57.44       44.24     23.31 o 
   0   2  12       58.71       67.53     25.13 o 
   1   2  12      236.54      234.66     32.96 o 
   2   2  12     1159.75     1175.89     52.88 o 
   3   2  12      648.20      635.32     44.11 o 
 -10   3  12      173.14      100.07     46.47 o 
  -9   3  12     1073.17      935.61     50.29 o 
  -8   3  12     3320.58     3215.93     88.35 o 
  -7   3  12      832.66      946.46     37.29 o 
  -6   3  12     1133.64     1259.60     40.41 o 
  -5   3  12      205.46      273.36     26.43 o 
  -4   3  12      279.54      259.31     34.33 o 
  -3   3  12      673.64      630.47     78.01 o 
  -2   3  12     1238.22     1212.21     48.74 o 
  -1   3  12       90.64       88.83     24.25 o 
   0   3  12     1553.56     1387.49     53.72 o 
   1   3  12      198.73      159.69     29.45 o 
   2   3  12        1.28       18.02     24.45 o 
   3   3  12      365.64      374.72     42.35 o 
 -10   4  12      260.82      170.93     39.07 o 
  -9   4  12      505.26      542.04     48.59 o 
  -8   4  12       53.62       25.32     34.67 o 
  -7   4  12        0.64       -0.32     20.10 o 
  -6   4  12       22.80       31.85     20.37 o 
  -5   4  12       36.13        7.46     15.63 o 
  -4   4  12       10.42        6.47     17.64 o 
  -3   4  12      120.23      104.63     25.51 o 
  -2   4  12      173.85       91.63     24.53 o 
  -1   4  12      353.33      330.74     49.06 o 
   0   4  12       30.98        6.43     22.20 o 
   1   4  12      190.12      197.98     32.76 o 
   2   4  12      639.29      661.63     44.27 o 
 -10   5  12       90.17      147.96     37.10 o 
  -9   5  12      214.68      264.41     40.72 o 
  -8   5  12     1844.48     1745.89    104.02 o 
  -7   5  12     1090.53     1126.61     41.45 o 
  -6   5  12     1318.41     1486.13     44.74 o 
  -5   5  12      576.97      704.77     31.97 o 
  -4   5  12       16.56      -12.90     18.43 o 
  -3   5  12        4.29       14.26     21.44 o 
  -2   5  12     3196.77     3403.88     83.88 o 
  -1   5  12     1296.68     1405.06     53.61 o 
   0   5  12     1250.91     1203.16     51.08 o 
   1   5  12     1346.56     1290.04     53.69 o 
   2   5  12      151.21       93.66     47.73 o 
  -9   6  12     2218.74     1992.02     74.32 o 
  -8   6  12      308.72      307.49     38.19 o 
  -7   6  12      563.47      616.44     36.05 o 
  -6   6  12       58.86       56.27     27.36 o 
  -5   6  12     1553.59     1609.84     46.35 o 
  -4   6  12     2880.54     3236.48     80.65 o 
  -3   6  12     3102.96     3201.50     79.96 o 
  -2   6  12     2251.78     2414.71     69.43 o 
  -1   6  12        0.45      -15.73     23.89 o 
   0   6  12      145.40      129.41     27.05 o 
   1   6  12     1055.43     1103.79     52.15 o 
   2   6  12      777.09      814.11     73.35 o 
  -9   7  12      236.22      225.89     40.89 o 
  -8   7  12        3.29        1.23     29.19 o 
  -7   7  12       80.65       50.93     23.90 o 
  -6   7  12        5.74      -10.14     20.17 o 
  -5   7  12      112.23       72.39     21.87 o 
  -4   7  12        1.07       13.74     19.03 o 
  -3   7  12        3.26        9.15     23.90 o 
  -2   7  12      175.95      130.95     28.02 o 
  -1   7  12       67.60       41.55     26.32 o 
   0   7  12      242.94      265.95     36.16 o 
   1   7  12      490.04      546.27     45.09 o 
   2   7  12      140.67      136.46     31.61 o 
  -9   8  12      376.45      434.87     48.71 o 
  -8   8  12      314.38      417.46     45.33 o 
  -7   8  12       11.93       -3.96     27.76 o 
  -6   8  12      500.09      478.39     68.89 o 
  -5   8  12     1360.92     1415.86     58.73 o 
  -4   8  12      328.98      366.28     43.21 o 
  -3   8  12      207.60      225.47     32.45 o 
  -2   8  12       62.18       67.44     27.11 o 
  -1   8  12       64.02       41.73     25.55 o 
   0   8  12     1176.08     1265.46     54.90 o 
   1   8  12     1272.99     1258.63     57.25 o 
  -8   9  12     1258.38     1523.94     65.50 o 
  -7   9  12      924.01      939.77     52.56 o 
  -6   9  12      622.41      719.80     36.25 o 
  -5   9  12      200.95      244.11     35.90 o 
  -4   9  12      125.16      106.67     29.50 o 
  -3   9  12      643.80      594.28     72.31 o 
  -2   9  12      955.34      964.19     58.99 o 
  -1   9  12     1487.37     1503.35     60.76 o 
   0   9  12      680.93      709.99     51.30 o 
   1   9  12       16.22      -28.65     28.65 o 
  -7  10  12      140.16       63.12     54.93 o 
  -6  10  12       64.71       19.93     28.59 o 
  -5  10  12      134.60      187.71     34.09 o 
  -4  10  12      385.92      442.88     41.97 o 
  -3  10  12       59.98       21.61     40.87 o 
  -2  10  12       68.69       32.80     29.01 o 
  -1  10  12      219.88      207.39     62.16 o 
   0  10  12      296.87      294.03     39.18 o 
  -7  11  12     1506.52     1678.24     68.02 o 
  -6  11  12      854.75      832.34     49.07 o 
  -5  11  12      148.46      110.00     33.71 o 
  -4  11  12        1.89      -16.26     28.23 o 
  -3  11  12      309.42      322.77     32.30 o 
  -2  11  12      226.40      276.65     58.39 o 
  -1  11  12     1199.92     1314.03     57.97 o 
  -6  12  12       89.51       78.94     49.03 o 
  -5  12  12      769.32      761.58     67.88 o 
  -4  12  12      545.03      557.33     45.44 o 
  -3  12  12     1120.09     1065.49     54.43 o 
  -2  12  12       19.12       24.40     31.34 o 
  -9   1  13     1871.77     2012.96     74.00 o 
  -8   1  13      928.10      893.92     49.05 o 
  -7   1  13      635.50      622.89     53.46 o 
  -6   1  13        2.19        5.33     20.21 o 
  -5   1  13      507.37      504.03     36.54 o 
  -4   1  13     1773.80     1837.49    112.09 o 
  -3   1  13     3891.40     3958.20     99.99 o 
  -2   1  13      105.82       80.67     27.30 o 
  -1   1  13      717.73      805.87     43.92 o 
   0   1  13       42.76       78.90     29.09 o 
   1   1  13       16.13       -5.11     25.41 o 
  -9   2  13       92.21       68.93     33.46 o 
  -8   2  13      406.96      459.42     43.71 o 
  -7   2  13      187.49      289.14     36.95 o 
  -6   2  13     1106.82     1143.02     39.89 o 
  -5   2  13     1180.17     1291.70     40.73 o 
  -4   2  13      527.90      472.71     73.95 o 
  -3   2  13      165.15      155.61     29.85 o 
  -2   2  13     1475.16     1418.05     65.95 o 
  -1   2  13       78.39       68.43     24.79 o 
   0   2  13      667.73      641.37     40.42 o 
   1   2  13      516.26      501.66     45.28 o 
  -9   3  13      285.35      237.36     39.12 o 
  -8   3  13      401.66      559.62     47.46 o 
  -7   3  13      275.13      296.33     35.85 o 
  -6   3  13       27.33        3.26     20.81 o 
  -5   3  13      132.83       70.56     23.10 o 
  -4   3  13       50.41       38.32     25.29 o 
  -3   3  13       42.22       46.98     22.94 o 
  -2   3  13      637.40      579.83     38.39 o 
  -1   3  13       15.82       27.73     26.03 o 
   0   3  13        2.03       -9.00     24.72 o 
   1   3  13       25.31       21.13     28.38 o 
  -9   4  13      245.18      226.69     40.91 o 
  -8   4  13        5.12       32.59     30.90 o 
  -7   4  13      400.63      408.24     51.96 o 
  -6   4  13     1234.43     1274.74     53.45 o 
  -5   4  13      619.86      541.61     37.57 o 
  -4   4  13     1581.98     1483.09     53.66 o 
  -3   4  13      169.39      136.99     45.07 o 
  -2   4  13       98.50       90.87     29.41 o 
  -1   4  13      357.88      376.25     38.84 o 
   0   4  13      719.01      745.69     42.30 o 
   1   4  13     1366.78     1411.75     59.63 o 
  -9   5  13     1267.41     1409.61     64.25 o 
  -8   5  13     1441.70     1395.98     61.36 o 
  -7   5  13      464.74      473.53     36.02 o 
  -6   5  13      126.10       97.40     33.79 o 
  -5   5  13        2.19      -17.07     25.46 o 
  -4   5  13      817.15      970.11     67.38 o 
  -3   5  13     2745.04     2885.61     77.59 o 
  -2   5  13     3862.99     3825.60     93.00 o 
  -1   5  13      829.77      765.54     43.62 o 
   0   5  13       16.04       44.95     28.29 o 
   1   5  13       14.57       10.57     29.24 o 
  -8   6  13       51.70       52.13     30.01 o 
  -7   6  13      310.44      351.54     32.48 o 
  -6   6  13      387.97      362.63     51.92 o 
  -5   6  13      355.20      311.51     46.73 o 
  -4   6  13       65.51       58.38     27.57 o 
  -3   6  13       56.78       46.36     44.00 o 
  -2   6  13      393.22      374.97     46.00 o 
  -1   6  13      177.05      153.30     33.35 o 
   0   6  13      601.38      623.42     44.88 o 
  -8   7  13      825.09      823.60     52.09 o 
  -7   7  13       68.10       18.56     24.06 o 
  -6   7  13       91.36       58.67     23.72 o 
  -5   7  13       13.97        5.35     27.16 o 
  -4   7  13      733.64      772.00     43.80 o 
  -3   7  13     1739.94     1751.67     61.63 o 
  -2   7  13     1331.10     1371.90     57.02 o 
  -1   7  13     1315.58     1325.26     56.17 o 
   0   7  13      294.29      309.32     40.23 o 
  -7   8  13      110.90       83.11     26.86 o 
  -6   8  13      103.62       51.68     29.71 o 
  -5   8  13      239.88      250.90     76.91 o 
  -4   8  13      297.46      321.57     55.63 o 
  -3   8  13      191.54       92.79     30.07 o 
  -2   8  13       15.88       -3.45     28.87 o 
  -1   8  13       70.87       61.57     31.32 o 
   0   8  13       35.74       29.57     31.03 o 
  -7   9  13      957.36      991.35     67.02 o 
  -6   9  13       36.19       31.90     30.54 o 
  -5   9  13       49.96       16.52     31.16 o 
  -4   9  13       24.90       69.82     44.77 o 
  -3   9  13      492.34      507.31     43.99 o 
  -2   9  13      129.87      126.43     30.46 o 
  -1   9  13      100.00       23.34     30.69 o 
  -6  10  13     1689.85     1693.26     67.54 o 
  -5  10  13      688.74      719.70     47.17 o 
  -4  10  13     1099.57     1004.34     76.28 o 
  -3  10  13        1.70       12.37     29.09 o 
  -2  10  13       30.05      -28.78     28.78 o 
  -8   0  14     2175.20     2184.49    107.06 o 
  -7   0  14     1048.49     1191.80     78.94 o 
  -6   0  14      885.89      885.23     63.09 o 
  -5   0  14      874.28      811.01     63.02 o 
  -4   0  14        6.82      -34.64     36.31 o 
  -3   0  14       53.37       51.03     41.64 o 
  -2   0  14      102.26      151.76     42.44 o 
  -1   0  14      752.05      763.25     62.02 o 
   0   0  14     1035.69     1070.03     73.61 o 
  -8   1  14       40.32        5.82     32.40 o 
  -7   1  14      497.46      638.15     49.52 o 
  -6   1  14       18.18      -18.52     39.11 o 
  -5   1  14      167.17      118.11     29.41 o 
  -4   1  14      195.13      143.48     29.80 o 
  -3   1  14     1747.17     1723.88     79.18 o 
  -2   1  14      555.00      565.96     43.19 o 
  -1   1  14       86.11       42.79     29.58 o 
   0   1  14        7.87       10.37     29.34 o 
  -8   2  14      928.21     1106.40     56.80 o 
  -7   2  14     2312.53     2402.42     76.66 o 
  -6   2  14      170.12      191.29     45.00 o 
  -5   2  14       65.83       78.36     28.60 o 
  -4   2  14      522.49      436.32     40.84 o 
  -3   2  14      427.22      431.19     94.90 o 
  -2   2  14       32.82       63.76     28.29 o 
  -1   2  14      791.80      740.49     45.51 o 
   0   2  14      191.75      228.45     36.27 o 
  -8   3  14      234.96      284.81     43.13 o 
  -7   3  14      114.94      147.19     34.32 o 
  -6   3  14      175.04      126.33     67.52 o 
  -5   3  14      602.26      629.54     49.96 o 
  -4   3  14     2619.99     2730.22     77.53 o 
  -3   3  14      152.64      111.10     30.50 o 
  -2   3  14     2421.07     2225.95     71.62 o 
  -1   3  14        8.31       -6.76     28.73 o 
  -8   4  14       87.13       87.46     35.04 o 
  -7   4  14      115.43      134.86     27.38 o 
  -6   4  14       17.74      -24.28     28.99 o 
  -5   4  14        4.40       30.84     38.44 o 
  -4   4  14       21.42      -12.46     27.92 o 
  -3   4  14      955.96      879.59     46.84 o 
  -2   4  14      703.55      667.18     43.25 o 
  -1   4  14        5.08        4.28     28.75 o 
  -7   5  14       34.57       23.05     27.70 o 
  -6   5  14       97.59       77.13     31.00 o 
  -5   5  14      458.12      352.81     57.89 o 
  -4   5  14      250.51      197.54     35.49 o 
  -3   5  14      807.79      876.92     65.29 o 
  -2   5  14      468.48      418.01     42.73 o 
  -1   5  14      121.56       76.26     31.35 o 
  -7   6  14      953.96      949.48     42.77 o 
  -6   6  14      215.43      283.13     39.82 o 
  -5   6  14      418.98      453.61     64.55 o 
  -4   6  14        9.19      -20.91     28.15 o 
  -3   6  14      735.00      766.23     47.02 o 
  -2   6  14     1024.59      939.74     88.94 o 
  -6   7  14       40.79       96.47     34.20 o 
  -5   7  14        0.65       40.64     42.10 o 
  -4   7  14       65.24       57.16     45.90 o 
  -3   7  14       34.82      -28.98     50.66 o 
  -2   7  14      241.65      186.24     38.81 o 
  -5   8  14      507.21      505.23     69.75 o 
  -4   8  14        1.87       -3.86     44.50 o 
  -6   1  15      862.09      958.64     69.95 o 
  -5   1  15     1018.12     1149.98     53.70 o 
  -4   1  15     1042.65     1217.83     55.39 o 
  -3   1  15      929.43     1096.95     55.15 o 
  -6   2  15      560.73      630.21     61.29 o 
  -5   2  15        3.44      -30.85     30.85 o 
  -4   2  15      533.91      495.59     75.08 o 
  -3   2  15     1284.96     1309.53     58.92 o 
  -5   3  15        7.19      -14.12     43.90 o 
  -4   3  15       91.03       22.90     30.83 o 
                                                 
